# Supplementary material for: Molecular characterization of the type VI secretion system effector Tlde1a reveals a structurally altered LD-transpeptidase fold
Source: J Biol Chem. 2022 Sep 30;298(11):102556. doi: 10.1016/j.jbc.2022.102556 (PMC9638812; doi:10.1016/j.jbc.2022.102556)
Supplement: Supplemental_Table_S1 [file mmc12.xlsx]

## Sheet: INTEGRATION DATA
		Relative peak area (%) in HPLC analysis upon digestion of peptidoglycan from BW25113∆6LDT with Tld1a versions in the presence or absence of D-Leu															Mass spectrometry analysis
		Control	Tlde1a WT	Tlde1a WT	Tlde1a C131A	Tlde1a C131A	Tlde1a R115A	Tlde1a R115A	Tlde1a D40A	Tlde1a D40A	Tlde1a G130Q	Tlde1a G130Q	Tlde1a W93A	Tlde1a W93A	Tlde1a H129A	Tlde1a H129A	Neutral mass (amu)
Peak No.	Muropeptide (reduced)	+ D-Leu, no enzyme		D-Leu		D-Leu		D-Leu		D-Leu		D-Leu		D-Leu		D-Leu	measured	theoretical
1	Tri	0	24.28	17.72	0	0	0.95	0	13.37	11.86	0	0	0	0	12.4	6.47
2	TetraGly 4	0	0	0	0	0	0	0	0	0	0	0	0	0	0	0
3	Tetra	47.69	5.06	3.4	48.24	47.71	47.15	45.98	10.56	4.24	48.33	49.95	48.03	48.87	31.03	22.15
4	TriTri(DAP)	0	4.64	2.2	0	0	0	0	3.33	2.21	0	0	0	0	0.67	0	1722.62	1722.73
5	TetraTri(DAP)	0	7.99	4.03	0	0	0	0	9.87	6.2	0	0	0	0	2.62	1.62	1793.8	1793.77
6	TetraTetraGly4	1.11	0.82	0.36	1.2	1.28	1.6	1.15	1.7	1.07	1.21	1.06	1.1	1.06	1.7	1.44
7	Tetra-D-Ala-mDap-D-Glu-L-Ala-D-Lac	0	5.16	3.35	0	0	1.22	1.24	5.94	4.68	0	0	0	0	0	0	1456.74	1456.2
8	TetraTetra	36.17	28.85	25.6	35.79	35.28	35.12	33.17	23.21	19.07	35.44	35.77	35.12	33.84	35.66	33.89
9	TetraTriTri(DAP)	0	2.27	1.25	0	0	0	0	2.35	1.75	0	0	0	0	0	0	2645.66	2646.13
10	TetraTetraTri	0	5.46	4.4	0	0	0.42	0.36	5.7	5.03	0	0	0	0	0	0	2716.6	2717.16
11	TetraAnh	1.93	1.36	0.78	2.02	2.06	1.89	1.95	3.42	2.57	1.92	1.96	1.95	1.91	1.54	1.49	921.24	921.38
12	TetraTetraTetra	4.18	3.52	3.58	3.74	3.84	3.74	3.8	3.31	3.13	3.63	3.79	3.68	3.59	3.63	3.74	2787.76	2788.2
13	Tri-Leu	0	0	14.47	0	0	0	2.16	0	12.61	0	0	0	0	0	18.61	983.27	983.45
14	TetraTriAnh I	0	0.97	0.75	0	0	0	0	1.13	0.95	0	0	0	0	0	0
15	TeraTriAnh II	0	0.33	0	0	0	0	0	0.44	0.91	0	0	0	0	0	0
16	TetraTetraAnh I	1.33	1.28	1.2	1.31	1.32	1.32	1.35	1.09	0.69	1.2	1.24	1.3	1.27	1.31	1.3
17	TeraTetraAnh II	2.13	1.32	1.1	2.03	2.08	2	2.16	1.08	0.56	1.88	1.95	2.07	2.11	1.92	1.91
18	TriTri(DAP)-Leu	0	0	3.85	0	0	0	0	0	4.66	0	0	0	0	0	0.52	1835.76	1835.81
19	TetraTetraTriAnh	0	0.91	0.62	0	0	0	0	1.49	1.44	0	0	0	0	0	0
20	TetraTetraTetra Anh	1.94	1.72	1.8	1.73	1.74	1.8	1.85	1.66	0	1.68	1.7	1.83	1.77	1.84	1.85
21	TetraTri-Leu	0	0	3.37	0	0	0	0	0	6.45	0	0	0	0	0	0.45	1906.98	1906.85
22	TetraTriTri(DAP)-Leu	0	0	1.67	0	0	0	0	0	3.06	0	0	0	0	0	0	2759.14	2759.24
1 - 23	all known	96.48	95.94	95.5	96.06	95.31	97.21	95.17	89.65	93.14	95.29	97.42	95.08	94.42	94.32	95.44
	monomers (total)	51.4303	31.9992	38.0838	52.3215	52.2191	51.4248	52.6321	30.5075	33.5839	52.7338	53.2847	52.5663	53.781	47.6781	51.0478
	monomer tri	0	25.3075	18.555	0	0	0.977266	0	14.9136	12.7335	0	0	0	0	13.1467	6.77913
	monomer tetra	51.4303	6.69168	19.5288	52.3215	52.2191	50.4475	52.6321	15.594	20.8503	52.7338	53.2847	52.5663	53.781	34.5314	44.2687
	dimers (total)	42.2264	53.5335	47.9686	41.9842	41.9263	42.4442	41.0529	53.3073	50.9448	41.6938	41.0799	41.6386	40.5423	46.5225	43.0951
	Trimers (Total)	6.34328	14.4674	13.9476	5.69436	5.85458	6.13106	6.31502	16.1852	15.4713	5.57246	5.63539	5.79512	5.67676	5.79941	5.85708
	tripeptides (total)	0	38.4598	28.3682	0	0	1.12128	0.12609	28.8753	26.0826	0	0	0	0	15.246	7.90025
	tetrapeptides (total)	100	62.0127	71.8517	100	100	98.8787	99.8739	71.4445	74.0283	100	100	100	100	84.754	92.0997
	LD-carboxypeptidase products	0	31.405	22.288	0	0	1.12128	0.12609	21.1935	17.8602	0	0	0	0	13.5019	6.77913
	LD-transpeptidase PG products	0	7.37093	6.29668	0	0	0	0	8.23573	8.73774	0	0	0	0	1.74406	1.12112
	LD-transpeptidase D-Leu products	0	0	19.5148	0	0	0	2.26962	0	20.598	0	0	0	0	0	20.0073
	0 = NOT DETECTED

## Sheet: peak ID
				MS/MS	Peak No.	Muropeptide
					1	Tri
					2	TetraGly 4
					3	Tetra
				A	4	TriTri(DAP)
				B	5	TetraTri(DAP)
					6	TetraTetraGly4
				C	7	Tetra-D-Ala-mDap-D-Glu-L-Ala-D-Lac
					8	TetraTetra
				D	9	TetraTriTri(DAP)
				E	10	TetraTetraTri
				F	11	TetraAnh
				G	12	TetraTetraTetra
				H	13	Tri-Leu
					14	TetraTriAnh I
					15	TeraTriAnh II
					16	TetraTetraAnh I
					17	TetraTetraAnh II
				I	18	TriTri(DAP)-Leu
					19	TetraTetraTriAnh
					20	TetraTetraTetra Anh
				J	21	TetraTri-Leu
				K	22	TetraTriTri(DAP)-Leu
