# Supplementary material for: Molecular characterization of the type VI secretion system effector Tlde1a reveals a structurally altered LD-transpeptidase fold
Source: J Biol Chem. 2022 Sep 30;298(11):102556. doi: 10.1016/j.jbc.2022.102556 (PMC9638812; doi:10.1016/j.jbc.2022.102556)
Supplement: Alignment_S1 [file mmc13.zip]

Archive with 1 entries (1 files):
- jbc_102556_mmc13.aln
