# Supplementary material for: Molecular characterization of the type VI secretion system effector Tlde1a reveals a structurally altered LD-transpeptidase fold
Source: J Biol Chem. 2022 Sep 30;298(11):102556. doi: 10.1016/j.jbc.2022.102556 (PMC9638812; doi:10.1016/j.jbc.2022.102556)
Supplement: Alignment_S1 [file mmc13.zip › jbc_102556_mmc13.aln]

>hhpred_dssp_1ZAT_A
----------------EEEEE--------------------------T--------T-----EEE-------------EEEECBC---B-----------------------------CT-------------TSCCCCE------EEEC---CCEEEEECC---BCC--C--CCBCCEE-------------------------------------------------------EEEEECS-----------------------------SS------SCEEEEC-T-------------H---------HCBSSSEEEC--HHH----------H-HHHHHHCCT-----------------------------------TCEEE------------EC-------------------
>hhpred_sspred_ACY86862.1
----------------eEEEE--------------------------C--------C-----eecccCC--------eeEEEEec---C---Cc-------------ccCCch--hcCCC-------------CCCCCCc------eEEE---EEeecCCCCC--cccccC--CCCCCccccc---------CCCCCCCCCcceehhc-cc------------------------ceEEEEE--ECCc-------ccc---ccc-C--C-ccc------cEEEccC-C-------------C---------CCCCCeeEeC--HHH----------H-HHHHHHHHHhc---------------------------------CCcEE------------EE-------------------
>1ZAT_A
----------------MWYYK--------------------------D--------G-----KVA-------------LETDIVS---G-----------------------------KP-------------TTPTPAG------VFYV---NKEEDATLK---GTNDDG--TPYESPV-------------------------------------------------------NYWMPID-----------------------------WT------GVGIHDS-D-------------T---------RGSHGCINTP--PSV----------M-KELFGMVEK-----------------------------------GTPVL------------VF-------------------
>ACY86862.1
MMA-------------VRLTF--------------------------D--------G-----QKLTWPG--------IGIFKATT---G---LP-------------DLQWPD--KQCVP-------------DAAIPEG------NYKL---FIQFQGEAPI--RNAADC--DLGPSWGWST---------IPRGQAAGTCEIYWAN-WG------------------------YNRIRLE--SADE-------KTR---KAC-G--G-KRG------GFYIHDS-T-------------K---------GYSHGCIEVE--PVF----------F-RILKQETEKEN---------------------------------GEKTF------------TVNVKYVSGQQTNGGTK---Q
>VTN13627.1
--------------------MVL-------------------------------------------------------------------------------------------------------------------------------------------------------------------------------------------AVFSGLKAKGQDTWNKVKHGAEFGRDEWFALY--KDDWGID--D-GTW-I-NDV-Y-----RG------LFRLHPG-------------------------TLSEGCITIG--HNS-----D----F-AQIRNALMN---TTLIQ-VPC----M-----------------RS---LM------ARGWVEVV------------------
>WP_119934332.1
-------------------TMML-----N-----------------------------------------------------------G----------------------------AVK------GS------GPIPLG------KYWI-V---------D---RGTG-----------------------------------------GFFSGFKAKVQDQWNKVTSGVEFGRDDWFALY--KDDWGID--D-GTW-I-ENV-Y-----RG------LFRLHPG-------------------------TVSEGCITIA--HNS-----D----Y-ALIRNALIS---TERIQ-VPC----M-----------------RS---LM------ARGWVEVN------------------
>VFS30297.1
-------------------TLIL-----NGADYAPF-NL----------------YG--------------------VGVFMAHS---G---QG------A------YRNQEA--CGAIK------GS------GPIPLG------KYWI-V---------D---RGTG-----------------------------------------GPFSSLKAKVQDQWNKVRSGAEFGRDEWFALY--KDDLGID--D-GTW-V-NQV-N-----RG------LFRLHPG--------------------------------------------------Y---------------------------------------------N---VR-----------RVH------NNRP--------
>VTM97947.1
----------------------------------------------------------------------------------------------------------------------KP------TV------GPVPAG------KYWI-V---------D---RPED-----------------------------------------GLRLQVNAGVRDLYNHVVNGATFRHNEWFALW--RDDWGID--D-YTW-I-EGV-K-----RG------NFRLHPG-------------------------ALSEGCITLP--HDS-----D----F-AILRNALLR---TPRVG-VPC----M-----------------SK---LK------VYGTIEVI------------------
>WP_071819094.1
-----------------------------------------------------------------------------------------------------------------------------------------------------M-V---------E---RPKG-----------------------------------------GVKTRINTAMKDFPTKFTH-APTDHNEWFGLY--RDDGKID--D-YTW-I-NNV-E-----RG------NFRLHPI--------G-P----M---------GVSMGCITLQ--HAA-----D----F-QVLRKALLH---TQTIA-VNG----T------------------K---LM------AYGCIEVV------------------
>SEJ57002.1
-------------------RFII-----NNAESSSL-AI----------------YG--------------------VGSFMAFS---G---NS------I------YRNRGG--CFAIP------DN------GPLPPG------KYWI-V---------D---RPGG-----------------------------------------GFLSRVYTLAKDIPTWMTD-TPTDHSEWFALY--RDDGKID--D-FTW-V-NGV-T-----R-------ELLSEPI--------G-P----L---------GISQGCITLQ--HHS-----D----F-TMIRNASPA---PTKFP-----------------------------------------------------------------
>WP_110856746.1
-------------------------------------------------------------------------------------------------------------------------------------------------------V---------D---RPTG-----------------------------------------GIGSQALAWAKDEWNAAFG-HPSNHGEWFGLY--RDDGAID--D-ATW-V-NGV-K-----RG------QFRLHPA--------S-G----H---------GISLGCITLP--SRV-----D----F-LRIRTALLH---TGKIP-ARN----S------------------G---LH------AYGTIEVI------------------
>WP_132963754.1
--------------------------------------------------------------------------------------------------------------------------------------NPIPAG------NYYI-V---------E---RPKG-----------------------------------------SIKNRIRAWGVDTYKSTFY-YHVDHSEWFALY--RDDMLTD--D-GTM-I-EGV-G-----RG------GFRLHPG-------------------------QISEGCITLA--HHC-----D----F-AMLRDALLR---TTMVE-VPC----M-----------------KH---LM------AYGTIEVI------------------
>WP_082262353.1
------------------------------------------------------------------------------GTFSVLS---G---RE------K------FINNVN--CSYVT------DY------GSIPVG------DYWI-V---------K---MPSS-----------------------------------------GLANTILREIKDMV------NHTNHDEWFGLF--SAQT-VS--D-SVF-V-NGV-K-----RG------QFRLHPL-R--PD--G------S---------GESWGCITFF--KVS-----D----F-QQVRRALRR---TQQVR-VPG----S----------------RAG---MM------AYGKVSVK------------------
>WP_088900692.1
----------------------------------------------------------------------------------------------------------------------------------------MPPG------TYWI-V---------D---RPKG-----------------------------------------SVLNQLRAEVIDAYHL----YRNHHSEWFGLY--NAET-MS--D-HAY-V-NGT-R-----RG------SFWLHPL-N--SD--G------T---------GVSWGCVTLY--SSS-----D----F-QTLRNALLR---IPKIK-VPG----G-----------------KD---LM------AYGRLDVR------------------
>WP_095833581.1
-------------------TFTL-----NSKPMSEL-VC----------------GA---------------------YRFQAFS---G---DG------P------YINKRN--YSCMK------DI------GALPPG------DYLI-V---------D---RPWG-----------------------------------------GPRSIVYGAA------------KLKFLWFALY--RIDNSID--D-YTW-C-NGV-E-----RG------NFRLHPQ--------V-T---VR---------GRSFGCITLP--NNT-----H----F-MMLRSLLLS---HGKSL-YHG----S------------------N---IE------TYGMLSVI------------------
>WP_105737267.1
-----------------------------------------------------------------------------------------------------------------------------------------------------V-V---------L---RGRG-----------------------------------------GTFAQ----ARDKANAFF--TGSDRSTWFALY--RDDGTID--D-STF-I-NGV-Q-----RG------MFRLHPI--------G-P----S---------GLSKGCITLY--SQQ-----D----F-DILAKAILR---TSGQY-VGN----Y----------------------LI------AHGVIQVY------------------
>EBA44643.1
----------------------------------------------------------------------------------------------------------------------MA------DK------GPLPAG------VYYI-I---------D---RQSG-----------------------------------------GHLGWFRDTVMDAA------LNTYRAEWFALY--RIDGQID--D-WTI-V-NGI-R-----RG------HFRLHPV--------G-R----L---------GESDGCITLT--SRG-----Q----F-DKLRAFLKA---QPTTQ-VPG----T------------------S---FR------AYGKVTVK------------------
>KND58570.1
------------------------------------------------------------------------------------------------------------MDNPD--ATAVA------GS------GPIPAG------TYFI-V---------A---RQSG-----------------------------------------GRLGWLWDYIKDRA------SDVHRDNWFALY--RNDKVVS--D-YMF-I-KGV-K-----RG------NFRLHPN--------G-R----F---------GVSDGCITLV--NPT-----Q----F-DNLRAWLLS---QDAKM-IPG----T------------------S---IP------YYGTVTVR------------------
>SMF44909.1
-----------------------------------I-TC----------------DG---------------------GAFAAFS---G---DK------G------HENKVS--DVALK------DL------GPIPRG------IYYI-I---------D---RQSG-----------------------------------------GRMGWLWDPIMDMY------SHSKHNEWFALR--PAQHPND--D-WTV-V-DGV-K-----RT------SLRLHPV--------G-S----H---------GRSEGCITLV--SPP-----Q----F-QQLRQYLKS---QSTMY-IPG----T------------------F---TK------YYGTVVVK------------------
>EPN04319.1
-------------------TFEL-----TGQPISLL-KC----------------SN--------------------NESYEAFS---G---LT------G------FANDPA--AVNNL------EQ------GPLPPG------RYYI-L---------D---RESG-----------------------------------------GRLGRIREPLSDLF------ARTDRSHWFSLY--RDDGSID--D-RTV-V-NNI-T-----RG------NFRLHPI--------G-P----LVYRLK---INFSHACVL-----------------------------------------------------------------------------------------------------
>KPX95558.1
-----------------------------------L-KC----------------SN--------------------NESYEAFS---G---LT------G------FANDPA--AVGDL------KQ------GPLPPG------RYYI-L---------D---RESG-----------------------------------------GRMGWLREPISDLF------AQTDRSHWFSLY--RDDGSID--D-ETI-V-SNV-A-----RG------NFRLHPI--------G-P----L---------GLSEGCVTMT--SQL-----G----F-DQLSVYLRN---MDGDR-IPG----S------------------EKNTLE------F-------------------------
>EPN08942.1
------------------------------------------------------------------------------------S---R---VL------H------SASETA--------------------------------------------------------------------------------------------------------EPIQDFL------AGTDRGEWFGLY--RDDGEVD--D-QTT-I-DNI-R-----RG------AFRLHPV--------G-P----R---------GISQGCITLN--SQI-----G----F-DELKKFLRS---QRGEI-LPG----T------------------N---LK------YYGVIDVS------------------
>CCA81676.1
------------------------------------------------------------------------------GSFTAFS---G---MP------K------DRNNPT--ATDHP------DS------GPLLAG------KYYI-V---------D---RESG-----------------------------------------GNLGWLYDSFRTHA------YGTDRDTWFALY--REDDLIN--D-QTF-V-KGV-K-----RG------AFRLHPI--------G-P----A---------RRSAGCITFT--DPK-----Q----Y-DQLRAHLVK---NGATMPVPG----T------------------T---LK------AYGTVEVK------------------
>WP_085230059.1
-------------------TFVL-----NSQPLSIL-TC----------------GG---------------------LTVPAYS---G---RP------G------QLNNPA--AVTDA------KR------GPLPKG------RYYI-V---------D---EPRV-----------------------------------------ARLGWLKELRE-----------RPSANVFALY--RADGAID--D-WTF-V-DGL-R-----RG------RFRLHPI--------G-S----A---------HACEGCITVA--LPK-----A----F-DRLATRLRA---SERAL-IPG----T------------------S---AR------YYGMLDVK------------------
>WP_134196748.1
-------------------TFRL-----NNQATSTL-YC----------------SG--------------------FGGVTAYS---G---QE------Y------GRDNPG--AVAVK------DI------GPLSPG------KYYL-L---------D---RRSG-----------------------------------------GRMGWFYDWLSEHNV-----GTTDRSKWFMLW----NERTG--D-TTF-I-NGV-K-----RG------EFRLHAE--------G-S----R---------RISEGCITVM--SKP-----E----F-DRLERHIRS---RVPDLPVPG----S----------------------LS------DF------------------------
>WP_087087131.1
----------------------------------------------------------------------------------------------------R------DRTDP---ARRIL------SC------G------------------------------RQSG-----------------------------------------GNLGGLRDSIAPR-I-----GSTDHRKWFTLW----NPKTG--D-ITN-I-NGV-M-----RR------NFRLHPV--------G-E----R---------ELSEGCITLV--NPA-----E----F-ELLQRFIRR---SPPLISVPG----S------------------S---LK------AYGTVEVR------------------
>WP_111484748.1
----------------------------------------------------------------------------------AFS---G---DG------V------GLNNPG--AVNIN------DV------GPVPKG------TYYI-V---------D---RQSG-----------------------------------------GIFGPLYDAWSRYGF-----GSTDRTRWFMLY----HPQTG--D-HVM-V-GDV-D-----RG------QFRLHPK--------G-P----L---------GVSKGCVAII--NPA-----D----F-DRLEHFLRS---ASPEIPVPN----S------------------H---FK------AYGTVEVR------------------
>WP_081682209.1
--------------------------------MSSL-QC----------------EG--------------------VGEFAAFS---G--RDG------I------SKNNAD--YSDKL------GV------GPLPVG------RYYI-V---------D---RGSG-----------------------------------------GFFSRLYTSAVDWV------NDNDHSTWFALY--RDDGKVD--D-ETF-V-NGV-R-----RG------NFRLHPH--------G-R----L---------NISEGCITLS--DKA-----A----F-IRLRKRLLG---TVRMP-IPD----G------------------T---GF------AYGVIEVT------------------
>EUM14021.1
----------------------------------SY-RS----------------GG------------------------RKLS---GILRPT------L------WQKQSD--YGKQI------RN------RADPAW------TLLH-R---------E---PTER-----------------------------------------RQARRTKCFALKNI------YGTDRSKWFALY--KDDWQID--D-QVF-V-EGV-R-----RG------HFRLHPI--------G-P----R---------GLSEGCITLL--HLS-----D----F-DYLYEAIMK---TTMMP-VPC----T------------------S---FK------AYGTITVT------------------
>WP_045827595.1
-------------------RFRL-----NDLPISAI-SL----------------GA---------------------SHYPAFS---G---ED------Q------HVNSQL--HQCMP-------N------GPIPKG------TYYI-V---------D---RESG-----------------------------------------GRLGSLRDKV------------TKAEWWFALY--ADDIKID--D-EVF-C-DRV-L-----RG------KLRLHPA--------G-W----S---------GRSAGCVTLP--FMH-----D----F-LQLRQVLLS---QTMVE-VPC----S------------------D---MR------AYGQLIVS------------------
>WP_139980414.1
-------------------RFRL-----NGLDMSAI-TV----------------GQ---------------------TSFPAFS---G---NG------P------HVNKWS--AQCKP------AS------GPIPVG------TYYI-V---------D---RLSG-----------------------------------------G-LAAKLDPL------------LKKDLWFSLY--PADEAVD--D-EAY-C-DGV-M-----RG------NFRLLPA--------V-G----S---------GRSIGCITLP--FLM-----D----F-LHLRKIILD---AKPHE-LPG----T------------------D---VT------VYGRVVVS------------------
>WP_125241574.1
--------------------------------MSTF-TF----------------NG---------------------TGYDAFS---G---LN------D------KVNKKE--FVCTA------SE------GAIPPG------TYYI-V---------D---RQSG-----------------------------------------GRLGWIRDAL------------SGKDEWFALY--AKDDAVD--D-VAF-C-DKV-R-----RG------EFRLHPK--------V-G----M---------GISKGCITID--KVS-----D----F-EAIRKVLLG---ATKFE-IPE----L------------------KG--TM------AYAIVVVT------------------
>SFC97439.1
-------------------TFKL-----NGKETTYL-VS----------------GK---------------------TKYLAYS---G---LG------A------HKNKPE--FVCLP------NK------GPIPKG------EYYI-V---------D---RESG-----------------------------------------GKLGWLRDYL------------SGKDEWFALY--ANDKKID--D-YTF-C-EEV-K-----RG------NFRLHPE--------G-P----L---------GISKGCITLT--SKV-----K----Y-DELRKKLLK---AKKTI-IPN----T------------------N---IK------TYGVVVVS------------------
>WP_006765176.1
-------------------SFEL-----NSQPLSKL-IH----------------GS---------------------QRFPAFS---G---QG------Q------YRNKPQ--YQCIV------KN------GPIPRG------TYYI-V---------D---RGST-------------------------------------------LFDIPHLL----------RGVNKFEWFALY--AKDRKID--D-ELF-C-SQV-K-----RG------QFRLHPK--------G-P----L---------GISEGCITVE--KRS-----D----F-IALRRAILN---APKFR-IAA----N------------------A---YD------AYGTVVVS------------------
>PCI71820.1
-------------------KFEL-----NGKPMSIF-KC----------------GA---------------------TLFPAFS---G---LG------E------HVNKRI--SACVP------NQ------GPIPPG------TYYI-I---------D---RQSG-----------------------------------------GLLGPLRDLF------------TDRDTWFALY--AIDEKID--D-ETF-C-NNV-K-----RG------LFRLHPK--------G-P----F---------GKSEGCVVIN--KES-----D----F-LFFRAILKN---TSKSL-IPD----T------------------E---LE------SYGRLVVK------------------
>WP_138586371.1
-------------------TFKL-----NDQPMSTL-KC----------------GA---------------------STFDAYS---G---LE------A------HRNKKL--SICIP------SK------GPIPTG------VYYI-I---------D---RQSG-----------------------------------------GLLGPLRDLF------------SDKADWFALY--AIDKKID--D-STF-C-EKV-K-----RG------QFRIHPE--------G-P----L---------GISQGCVTFK--TMS-----D----F-RTFSSIIKS---SGKTK-IPS----T------------------S---IE------SYGKLTVL------------------
>PCH63759.1
--------------------------------MSTF-KM----------------GA---------------------PSFPAFS---G---LN------D------HVNRVI--SQCIP------SE------GPIPKG------NYYI-F---------D---RQSG-----------------------------------------GLLGPLKDLF------------NDKDEWFALY--AIDKEID--D-ETY-C-EQV-K-----RG------QFRLHPK--------G-Y----R---------GISQGCITIN--DWT-----D----Y-QVVRSLLKG---TKTTK-IPE----V------------------D---FE------CYGKVRVW------------------
>WP_104403357.1
-------------------TFEL-----NGEELSEL-KC----------------GA---------------------ASYPAFS---G---EG------A------NKNNKT--AQCIA------GS------GPIPVG------TYYI-F---------D---RQSG-----------------------------------------GMLGPLRDYF------------SGKDQWFALY--AADSKMD--D-ETI-C-LNI-K-----RG------QFRLHPK--------G-P----L---------GVSKGCIVVE--HQS-----D----F-STIRSRLKN---TSTFK-IPS----V------------------G---LE------TYGRVIVK------------------
>PZN80801.1
-------------------SFEL-----NGKPMSIF-KC----------------GA---------------------MSFPAFS---G---LG------V------HANRRE--FACNA------GV------GPIPPG------SYYI-F---------D---RQSG-----------------------------------------GLLGSLYDIF------------GRHSDWFALY--AIDGTID--D-ETY-C-EEV-K-----RG------NFRLHPK--------G-A----V---------GISRGCITIE--SLA-----D----F-QHLRAILKS---SIQEA-VPG----I------------------K---LL------AYGKVVVK------------------
>WP_092300082.1
-------------------TFEL-----NGKEMSAL-RC----------------GA---------------------LAFPAFS---G---LD------H------HKNRPE--FSCYA------ST------GPIPRG------TYYV-V---------D---RQSG-----------------------------------------GMLGSIRDSL------------RNKNEWFALY--AVDGKID--D-EAF-C-TAI-R-----RG------EFRLHPK--------G-G----Q---------GISKGCITVE--SHM-----G----Y-HHLRSLLKA---QRQHP-VPG----T------------------T---LK------AYGRVIVR------------------
>WP_051441415.1
--------------------------------MSAL-TR----------------QS---------------------VSIPAFS---G---LR------A------QANKRE--HACSV------GE------GPIPPG------EYHI-F---------D---RQSG-----------------------------------------GLLGPLRDLF------------SGRSEWFALY--AADGKID--D-ETL-C-NQI-K-----RG------NFRLHPK--------G-S----M---------GISEGCITVE--HRS-----D----F-QRLRALLLQ---APKIK-IPG----I------------------A---LE------SYGKVIVK------------------
>WP_128228626.1
-------------------SFVL-----NGKPLTKL-RI----------------GA---------------------KSFDAFS---G---MG------A------YVNQRQ--HACVQ------GR------GPIPPG------SYYI-I---------D---RESG-----------------------------------------GLLGPLRNLF------------SDRSEWLALY--ADDGSVD--D-VVK-C-DDI-A-----RG------NFRLHPK--------G-P----L---------GISEGCITIE--KPI-----E----F-NLVRSLIRS---EKLQA-IPG----S------------------T---LK------AYAKVLVT------------------
>EUJ13570.1
-------------------TFEL-----NDQPMSAP-KF----------------GA---------------------IEFPAFS---G---LK------A------HVNKRA--SICLM------GN------GPIPVG------TYYI-L---------D---RPSG-----------------------------------------GTLGPFRDLF------------NGRKDWFALY--ADDGHMD--D-HTV-C-SAV-Q-----RG------HFRLHPK--------G-V----T---------GRSEGCIVLE--SAI-----D----F-HYLRAALTS---RPATT-LPG----S------------------Q---LK------AYGRVIVK------------------
>WP_050414483.1
-------------------SFDL-----NGLAMSSL-RV----------------GA---------------------QSFPAFS---S---LG------E------HANKRS--SACLR------GQ------GPLPPG------TYYI-F---------D---RQSG-----------------------------------------GMLGAVRDFF------------TGRDDWFALY--AADGRID--D-ETF-C-DEV-T-----RG------NFRLHPK--------G-R----I---------GRSEGCVVLD--RQQ-----D----F-IVLRSILKS---LEPRS-VPG----T------------------K---LS------AYGTLLVA------------------
>WP_088709621.1
--------------------------------MSVL-KF----------------RT---------------------KAFPAFS---G---KG------A------QVNQRR--FACPY------GS------GPIAPG------MYFI-L---------D---SESG-----------------------------------------GPRGLF------------------NGAWFALY--AMDNRVD--D-DTF-R-NEV-M-----RG------RLRLQAR--------G-T----Q---------VSSEGCIVID--DAA-----Q----F-AILRAMLKS---ESPRL-VPR----S------------------D---LK------AYGTLMVV------------------
>WP_082583960.1
-------------------EFEL-----NNQPMSTF-RL----------------SG---------------------QVYSAFS---G---LG------K------HANQRA--MACMK------HV------GPIPPG------RYFI-L---------D---RQSG-----------------------------------------GRLGKVRDLV------------TGRTDWFSLY--AIDQRLD--D-ETY-C-DQV-S-----RG------NFRLHPK--------G-G----L---------GRSEGCVVID--HEA-----D----F-RHLRMVLTS---VSPVK-VTG----T------------------D---LK------VYGTLQVS------------------
>RZS39963.1
-------------------NFEL-----NNKPMSSL-QL----------------SA---------------------IEFPAFS---G---MG------S------HINQRL--STCVR------SQ------GPIPQG------EYLV-L---------D---RQSG-----------------------------------------GRLGWLYDLF------------NNRDDWFALY--AIDSNID--D-ATW-C-EQV-K-----RG------KFRLHPK--------G-P----S---------GLSEGCIVID--KLQ-----D----F-VHLRTMLRS---GKPLE-IPE----K------------------D---IL------AWARLVVR------------------
>WP_136405383.1
-------------------TFLL-----NDQPMSLF-DL----------------GG---------------------RSFPAFS---G---LG------V------HVNRRS--SSCVA------DQ------GPIPIG------EYFL-L---------D---RESG-----------------------------------------GRLGKIYDAL------------NGRRDWFALY--ADDGRVD--D-KTW-C-EQV-E-----RG------AFRLHPK--------G-P----L---------GISQGCIVIN--EPS-----E----F-SQLRLILRA---RAPFK-IPG----S------------------E---LT------AWSKVIVK------------------
>WP_134927215.1
-------------------TFEL-----NGQPMSTL-KV----------------GA---------------------ATFSALS---G---RN------S------HLNKRQ--SACLA------EL------GPIPPG------TYYI-L---------D---RQTG-----------------------------------------GRLGPLLDRI------------KDRLDWFALY--ADDGRVD--D-EIF-C-NQI-K-----RG------QFRLHPK--------G-P----S---------GRSDGCILID--DRR-----D----F-YRLRALLSC---HRAHP-VPG----S------------------N---LV------AYGNVVVR------------------
>WP_016724714.1
-------------------TFEL-----NDKPISMF-KI----------------GA---------------------RSFPAFS---G---LG------S------HLNRRS--AVCSP------NL------GPIPPG------RYYI-L---------D---RQTG-----------------------------------------GRLGPLLDRI------------KGRQDWLALY--ADDGRID--D-YTF-C-NRV-Q-----RG------SFRLHPS--------G-R----A---------GISQGCIVIH--SQA-----D----F-YRLRALLNC---HRPVA-IPD----L------------------G---IQ------AYGKVVVK------------------
>WP_057292955.1
-------------------KFEL-----NNQPMSKF-QI----------------LT---------------------VSYPAFS---G---LG------R------ESNNRS--AACLQ------NV------GPIPFG------TYYI-V---------D---RESG-----------------------------------------GLLGPLWDRI------------KGRTDWFALY--AMDSVID--D-RTY-C-NEV-E-----RG------NFRLHPK--------G-P----S---------GLSKGCIVIE--NRA-----H----F-NHVRSLLKS---VRPVT-IPG----T------------------K---HM------AYGKVEVR------------------
>WP_076602402.1
-------------------SFEL-----NDNPMSAF-CL----------------GG---------------------LSFDAFS---G---SA------P------HVNRRE--SACLA------NA------GPIPPG------TYYI-V---------D---REAG-----------------------------------------GVLGTLWSRI------------KGRTDWFALY--ADDTRID--D-VTY-C-NEV-E-----RG------NFRLHPK--------G-P----Y---------RISKGCIVSD--RPD-----E----F-HHLRNLLRS---LKPVP-VRG----G------------------A---LN------AYAKLVVR------------------
>WP_105785872.1
--------------------MRG-----RGESMSQF-EI----------------AG---------------------RAFPAFS---G---LG------Q------HANKRA--FMCLP------DQ------GPLPVG------TYYI-V---------D---RESG-----------------------------------------GTLGWLWDIA------------KSRDKWFALY--ADDGRID--D-ETF-C-QGV-K-----RG------GFRLHAG-------------------------RRSEGCITIA--NSA-----D----F-NVIRGFLTG---KNSH--IPG----T------------------N---TR------CYGKVIVK------------------
>WP_041489882.1
-------------------SFTL-----NDQITSVF-EI----------------AG---------------------RSYPAFS---G---LD------D------HANKRR--DVCLP------DL------GPIPTG------AYYI-V---------D---RQSG-----------------------------------------GHMGWWYDAF------------GDKPDWFALY--ADDGRMD--D-ETF-C-NGV-R-----RG------NFRLHPA--------V-G----R---------GLSKGCITIQ--QQS-----D----F-NIIKGMLRG---VKNVK-VPR----T------------------D---IL------TYGKVIVR------------------
>RYE65699.1
-------------------TFKL-----NGKPLSTF-EM----------------RS---------------------LTFPAFS---G---LG------E------HKNRRE--FACAA------GV------GPIPPG------AYYI-V---------N---RQSG-----------------------------------------GRLGPLLDFI------------KDRSDWFALY--AADKHID--D-KVF-C-NTV-K-----RG------NFRLHPA--------G-T----R---------GISQGCITLT--TRT-----D----F-DVLRHQLIA---GGQVL-IPG----T------------------S---LH------AYGRVSVQ------------------
>WP_092290367.1
-------------------SFVL-----NDQPMSAF-RA----------------GS---------------------AEFPAFS---G---LA------P------HINKRT--SICIP------DH------GPIPPG------TYYI-L---------D---RESG-----------------------------------------GRLGWFYEWY------------ERQTDWFALY--ADDGRMD--D-WTF-C-NEV-R-----RG------NFRLHPK--------G-R----R---------GISKGFITID--RAN-----D----F-HVLRHLLTA---SKKRL-IPR----T------------------T---LL------AYGKVVVR------------------
>WP_081259257.1
-------------------SFEL-----NDQPISHF-QI----------------RG---------------------LELPAFS---G---LP------P------YVNART--AACVA------ER------GPIPPG------EYYV-V---------D---RRSG-----------------------------------------GRLGWLHDRV------------GGKSEWFALY--AADGSID--D-ATL-C-DDV-Q-----RG------QFRLHPR--------G-L----R---------GISRGCIVID--SQS-----D----F-RRLRELLVN---NGLHP-IPG----S------------------M---LR------AYGRVTVW------------------
>WP_137331519.1
-------------------SFEL-----NDKPMSTF-KI--------N-------GA---------------------ISVPAFS---G---LA------P------HINQRL--SACLP------SL------GPIPPG------RYYI-V---------D---RESG-----------------------------------------GRLGWLREAF------------IDRSDWFALY--TADGKID--D-EMF-C-NEV-L-----RG------NFRLHPK--------G-P----R---------GISQGCIVID--SAA-----N----F-YRVRGLLVG---CGRHP-IPG----S------------------A---LR------AYGMVAVK------------------
>WP_016725185.1
-------------------SFEL-----NSQPMSAF-HI----------------GN---------------------ISVPAFS---G---LK------P------YVNQRA--NACLA------HF------GPIPPG------TYYI-V---------D---RKSG-----------------------------------------GKLGWLWDMA------------GNRSEWFGLY--ADDQRID--D-EVF-C-EEV-K-----RG------NFRLHPM--------V-G----R---------GISKGCITIE--KQS-----D----F-NRIRLMPRN---AGTSA-IPG----T------------------D---LK------TYGKITVR------------------
>EDT40752.1
-------------------KFEL-----NDQNMSVL-QC----------------GA---------------------MSFPAFS---G---SA------R------HRNRRS--SSCLA------GE------GAIPPG------RYYI-V---------D---RPTG-----------------------------------------GMLGPLREFF------------SNKRDWFALY--AADSNID--D-YVL-C-DDV-R-----RG------NFRLHPR--------G-V----Q---------GISRGCVTIE--STI-----E----Y-ARLRDLLIS---QKPFS-IPG----S------------------S---LR------AYGTVTVR------------------
>WP_092581539.1
-------------------DFLL-----NNQPMSKL-KG----------------MG---------------------LSMDAFS---G---MD------K------HVNHCA--AACLR------NV------GPIPPG------AYYI-V---------D---RPTG-----------------------------------------GLLGSVNTWI------------KKRSGWFGLF--GIDSKID--D-FVF-C-SDV-E-----RG------NFRLHPK--------G-P----L---------GISEGCITVE--REN-----D----F-LYLRQQLLR---NPAQP-IPG----T------------------R---LM------AYGKVVVR------------------
>WP_092581760.1
-------------------DFLL-----NSQPMSKL-KG----------------RG---------------------LSVNAFS---G---KE------G------HFNQCE--SACLR------NV------GPIPAG------KYYI-V---------D---RPTS-----------------------------------------GLRSAINTWI------------GGRWDWFALY--AQDSKVD--D-WVF-C-HEV-E-----RG------NFRLHPK--------G-R----R---------GISEGCITID--SAS-----D----F-AAVRRTLLG---SEGTA-IPG----S------------------V---LK------AYGIVNVR------------------
>SHH88020.1
----------------VFGTY--------NRSTGEV-YLQ-------DE-------N----------------PERGSYTFHAFS---G---WH------D------NQN---------A------KG------GPIPLG------NYAI-I---------N---DPW----------------------------------------------------------------KGRKNWFGLYN-KDDGKFD--D-FVQDE-NGVAY-----RG------QMRLHRF-S-----------------------SGTDGCISAKTENVE-----D----Y-LGVVNWIKG---TETKK-I----IDA------------------DGIERT------DYGEIEAV------SD---------D
>WP_096735252.1
------------------AVL--------NRTTNRL-AIM-------DI-------D----------------TKQ-MVVTTAFS---G---GH------I------SMGQIV--SPGSG------KE------IPAPNG------TYII-T---------N---NPN--------------------------------------------------------------PKKHQVGWYGLL--RKGDGKL--D-DFY-----N-G-----RG------GFRLHSG-------------------------TVSHGCVTVDSTDNN-----N----W-EKVSKLLNS---TKTTQ-V------TYEE-----P-WY--SPNKP---MT------RYGEIEIV------N-----------
>KIM04874.1
-------------------IF--------EREKQVL-SI-------QNN-------GKK------------------RLYVHAFT---G----------GH------WDGKMV--TRTIP------NH------NPIPKG------DYFI-T---------E---NVRPEH--------------------------------------TG-----------------------SSTWLSLL--KKDDRID--D-YTY-E-GEN-K-----RY------GFRFHRG-------------------------TESHGCVTLP--DQK-----Q----F-NDARTLIVSGT-TTTVKYIAGPYLWS------------------PIRNIK------GYGKLTVK------------------
>PNQ29938.1
----------------VYGAY--------DRSTGTL-TLH-------DL-------E----------------KGT-TISGPFES---G----------------------------GKP------FG------DPIPNG------TYDI-L---------A---------------------------------------------------------------------RAGRDGFYRLE--PVDSTYG--D-DMD---DKT-G-----RT------HFRLHHP-------------------------GRTLGCIAAK--DDK-----N----W-TDIENFINS---TQTDN-A------TVPTMSRWP----WAPPTET---LP------RYGRIVVI------H-----------
>WP_072323290.1
------------------GIY--------DKKTNQL-TLV-------DA-------D----------------TGE-TISQMFVS---G----------------------------GKP------YG------DPIPSG------WYDI-L---------E---------------------------------------------------------------------RKGKDDFYRLE--PIDSTYG--D-DVH---EGT-G-----RN------NFRLHRP-------------------------GMTIGCISAN--SWD-----D----W-RPIDQVLQK---TSTDR-V------TVRSMSRWP----GGQ---DSEELI------RYGRIRVE------N-----------
>WP_083265802.1
----------------VSGYY--------QKSTGEV-FLY-------DS-------D----------------TKQ-MVSGTFES---G----------------------------GKP------YG------DPAPDG------TYTI-----------------------------------------------------------YG---------------------TPRDDFFRLD--PQDETPN--D-DID---QAN-G-----RW------GIRLHKP-------------------------GRTVGCIAAT--DAE-----Q----W-GKIKPFLLS---TKTTPGIEGSSIKTVPILNRAGLNIIYGS---TPDTLV------RYGTLYVI------P-----------
>PIE74498.1
------------------GAY--------DIDSKNL-VIT-------DE-------D----------------THE-TIVLCAES---G----------------------------GNP------FG------APIPEG------KYEI-L---------E---------------------------------------------------------------------RVGRSEFYRLD--AIDSTPR--N-DTH---EPT-K-----RT------KFRLHKP-------------------------GRTIGCIAAS--KDCK----N---CW-ENVVKLINS----------------TFDF---------------NNCSL---------SPCSLT------N-----------
>WP_115478098.1
-------------------TY--------SISTGLL-TM-------YDT-------S-----DPI-------D----VYTTYANT---G------------------GTYQPD--GTFIP------NG------DAIPVG------TYDI-L---------G---ARTPG-------------------------------------------------------------------WYRLD--PEDSHPF--N-DVN---DAT-G-----HG------AFRLHPG-------------------------THSLGCITVN--KNS-----YNNTLY-KNIENLLDH---TMTT---------------------------------------------TIT------DQ---------A
>EKE02010.1
-----------------TGFF--------NRPQGEL-TI-------SDND-----TGE-------------------SVTVSAFS---G---HG------T------NTNNPA--SEGEK------GK------GPIPEG------QYTI-K---------E---DSQN-----------------------------------------------------------------RDGWFELD--ANDSNPG--N-DIH---DPT-N-----RG------QFRLHEG-------------------------SISLGCITVV--KGQ-----EG---W-QEILDILKN-----------------------------------TDRDLWDQIITGEYGELWVK------------------
>WP_072106473.1
-------------------LY--------SITLSML-------SCVSDTQ------N-------------DDNSYD-VLTIPVAS---GNNGNN-----MQ------CKNNPG--CTHLQ------NR------GPIPQG------VWSW-NVN-----GPG---ATNR-----------------------------------------------------------------KPNGIRLV--PSAN-----T-ETY-------N-----RD------GFLTQSCLNA----FG-PSLGPR---------FCSEGCITGS--SND----------M-QKLNELIFS----------------------------------EPDSTL------------TVT------D-----------
>WP_077795213.1
-------------------LY--------SITLSML-------SCVSDTQ------N-------------DDNSYD-VLTIPVAS---GNNGNN-----MQ------CKNNPG--CTHLQ------NR------GPIPQG------VWSW-NVN-----GPG---ATNR-----------------------------------------------------------------KPNGIRLI--PSAN-----T-ETY-------N-----RD------GFLTQSCLNA----FG-PSLGPR---------FCSEGCITGS--SND----------M-QKLNELIFS----------------------------------EPDSTL------------TVT------D-----------
>WP_137563616.1
-------------------LY--------SITLSML-------SCVSDTQ------N-------------DDNSYD-VLTIPVASGNNGNNGNN-----MQ------CKNNPG--CTHLQ------NR------GPIPQG------VWSW-NVN-----GPG---ATNR-----------------------------------------------------------------KPNGIRLV--PSAN-----T-ETY-------N-----RD------GFLTHSCLNA----FG-PSLGPR---------FCSEGCITGS--SND----------M-QKLNELIFS----------------------------------EPDSTL------------TVT------D-----------
>ELI26667.1
-------------------LY--------SITLSML-------SCVSDTQ------N-------------DDNSYD-VLTIPVAS------GNN-----MQ------CKNNPG--CTHLQ------NR------GPIPLG------VWSW-NVN-----GPG---ATNR-----------------------------------------------------------------KPNGIRLV--PSAN-----T-ETY-------N-----RD------GFLTHSCLNA----FG-PSLGPR---------FCSEGCITGS--SND----------I-QKLNELIFS----------------------------------EPDSTL------------TVT------D-----------
>EWC53762.1
-------------------LY--------SITLGML-------SCVSDTP------S-------------DDNSYG-VLTISVAS---GNNGNN-----MQ------CKNNPG--CTHLQ------NR------GPIPPG------VWSW-NVN-----GPG---ATNR-----------------------------------------------------------------KPNGIRLV--PSAN-----T-ETY-------N-----RD------GFLTHSCLNA----FG-PSLGPR---------FCSEGCITGS--SND----------M-QKLNELIFS----------------------------------EPDSTL------------TVT------D-----------
>OKW16364.1
-------------------LY--------SITLGML-------SCVSDTP------S-------------DDNSYG-VLTISVAS---GNNGNN-----MQ------CKNNPG--CTHLQ------NR------GPIPQG------VWTW-NVN-----GPG---ATNR-----------------------------------------------------------------KPNGIRLV--PSAN-----T-ETY-------N-----RD------GFLTHSCLNA----FG-PSLGPR---------FCSEGCITGS--SND----------M-QKLNGLIFS----------------------------------EPDSTL------------TVT------D-----------
>WP_102603208.1
-------------------MY--------SITIGML-------SCVSDIP------N-------------VDNVHD-VLNIPVAS---GNNGNN-----MQ------CKNNPD--CTHLA------NR------GPIPQG------LWTW-NVN-----GPG---ARNT-----------------------------------------------------------------KPNGTRLV--PSDD-----T-ETY-------G-----RS------GFLTHSCLNA----FG-PSLGPR---------FCSEGCVTGS--SED----------M-ETLNEMLAA----------------------------------EPDSSL------------TVT------D-----------
>WP_103074196.1
-------------------NY--------TITKNKL-------TCVASEK------G-----------------HQ-NVDIRVAS---GNNGHK-----QQ------CKDNPE--CIKYK------QR------GPIPVG------KWKW-NID-----GPG---AANS-----------------------------------------------------------------KQNGRRLV--PLPG-----T-ETY-------G-----RS------AILTHSCANA----FG-PSLGPK---------FCSEGCVTGS--SSD----------I-KKLNALIDA----------------------------------EPDSVL------------TVE------P-----------
>WP_081026161.1
-------------------TY--------SISGGRL-------VCVPDNP------S-----------------NS-PVDIPVAS---GNNGGG-----MQ------CKNNPA--CTDIS------NR------GPIPQG------RWNW-NVN-----GPG---SANG-----------------------------------------------------------------KPNGRRLV--PDVG-----T-NTH-------G-----RS------GFLTHSCQNA----FG-PSVDWP---------YCSEGCITGS--PSS----------M-QRLNQLLNA----------------------------------EPNSSV------------LVT------D-----------
>WP_124950334.1
-------------------KL--------TFSTGRL-------ACTPDDP------S-----------------NT-AVDIPVAS---GNNGGG-----MQ------CRNNVS--CTAIP------NH------GPIPTG------CWRW-T---------N---GITS-----------------------------------------------------------------KPNGRVLE--PCPG-----T-NTN---VTE-N-----RT------LIRSHSCVNP----FG-PGLGPQ---------YCSEGCVTGT--APA----------I-RTLNDLIDA----------------------------------EPGSTL------------QVV------P-----------
>WP_082450773.1
-------------------TF--------TLSTGRI-------DCTPSSP------Q-----------------NS-PVSLPAAS---GNNGGG-----QQ------CRNNAA--CTAIP------NR------GPIPTG------CWMW-T---------T---GSTS-----------------------------------------------------------------KPNGRVLV--PCPG-----T-NTN---VIE-N-----RT------LIRSHSCANP----FG-PGLGPQ---------FCSEGCVTGT--VPD----------I-QRLNLLIDA----------------------------------EPGSTL------------QVN------P-----------
>ODV26353.1
-----------------HLVF--------SEGKGAL-------SCVPDDP------T-----------------HS-SVDIPVAS---GNNGGG-----EN------CKNNPI--CSEET------GR------GPIPSG------CWQW-T---------Q---GYTS-----------------------------------------------------------------KPNGRVLN--ECDG-----W-PKS-------S-----RT------NIRSHSCKNA----FG-PSTHGP---------FCSEGCVTGS--RHD----------I-QKLNRLLDA----------------------------------EPGSIL------------IVG------Q-----------
>WP_137267015.1
-----------------SLIF--------SNGQGRL-------KCTPTNP------E-----------------NS-AVDIPVAS---GNNGAG-----TN------CKNNPD--CDADV------GR------GPIPRG------CWKW-T---------N---GWTS-----------------------------------------------------------------KPNGRVLE--PCEG-----T-ETH-------G-----RT------LIRSHSCINA----FG-PSKTGP---------FCSEGCVTGS--AAD----------I-RLLNALIDA----------------------------------EPGSTL------------QVG------PK----------
>WP_134832184.1
-------------------YY--------SIRDERM-------ECFPSTE------G-----------------KQ-YLSIRVAS---GNNGGG-----MQ------CKNNPA--CTSLQ------GR------GPIPTG------KWNW-T---------S---TWTS-----------------------------------------------------------------KPNGRALE--PAPE-----T-NTF-------G-----RS------LIRSHSCANA----FG-PSLGPH---------FCSEGCVTGA--AAD----------L-KKLNELIDD----------------------------------EPGSTL------------QVM------D-----------
>WP_073463654.1
-------------------VY--------SVGTGRM-------DCMRN--------G---------------SEKF-TWSGSFAS---GNNSVA------G------CKNNAS--CESMP------NV------GPIPRG------CWLW-N---------G---GATS-----------------------------------------------------------------KPGGRTLVALPPQS-----S-TPF-------G-----RD------LFRTHSCLNP----FG-PSTASP---------YCSEGCVTGT--SST----------V-FDLNDLIDS----------------------------------EPGSVM------------CVV------D-----------
>WP_130986152.1
-------------------LY--------SISTGIL-------GCVADST------H-----------------NN-DVFIPVAS---GNNGGG-----NH------CKNNPT--CTNQS------NR------GPIPIG------GWHW-N---------N--NRQST-----------------------------------------------------------------KPNGRVLQ--PDDG-----T-DTH-------G-----RD------SFRTHSCLNA----FG-PSIKAP---------FCSEGCITGY--SID----------I-RKLNELLDS----------------------------------EPNSEL------------TVT------E-----------
>KID00891.1
-------------------LY--------SISTGIL-------GCVADST------H-----------------NN-DVFIPVAS---GNNGGG-----SH------CKNNPT--CTSQS------DR------GPIPIG------GWHW-N---------N--KKQST-----------------------------------------------------------------KPNGRVLQ--PDDG-----T-DTH-------G-----RD------SFRTHSCLNA----FG-PSTNAP---------FCSAGCITGS--IID----------I-KKLNELLDS----------------------------------EPDSEL------------TVT------E-----------
>TCO37220.1
------------------CEY--------SVSRHTL-------TCTSNNAFDPNFVG-------------PPDQRN-LGPGGVFS---G---IG------G------CRNNNSQECADSS------HR------GPIPPG------NYLM-N---------R---DTRSCC----------------------------------------------------------------LDHWRLE--PNPPVKWW---EYY---SGL-R-----RN------GFKLHPG-------------------------GFSLGCITAS--NNDSQAMHD----Y-DWVHQLLMQED---------------------------------GNNML------------VVV------P-----------
>PPD45241.1
-------------------TY--------VISRHTL-------ICVPNSP--SPFEG-----PPLG-----------LGPDGVFS---G---VE------E------CQNNNA--CTNES------KK------GPIPPG------NYNM-N---------P---DNRPHH----------------------------------------------------------------DNFWRLE--PNPKIPGW---KCR---LNL-A-----RC------GFELHPG-------------------------LISLGCITAS--KENPTVMGQ----Y-NNINDLLRRES---------------------------------GNNTL------------EVI------P-----------
>WP_015120031.1
-----TLTPTGQTNALDNPLY--------KISL----YV--------D--------G-----KFV-------------DSLIGVS---G---RK------F------TQTRNR---HQSG------TE------APLPDG------KYTV-A---------T---STIP------------------------------GA----IAE-AG------------------------EHFLAIQ--PK-----------F----KT-G-----RS------ALGFHVDPSFEKN--N-G----E---------DGTAGCIGLT--NKE-----D----L-DKLLSYVASY----------------------------------QPKFL------------DVK------ILDNTNGNLASK
>WP_096624612.1
-----TLTPTGQTNALNNPLY--------ELRL----YL--------N--------G-----QLV-------------DSFMTVS---G---RA------Y------TQSRNR---HQSG------TE------APLPDG------RYRV-A---------T---RVVP------------------------------GT----IPE-AG------------------------DRFLPIQ--PL-----------F----RT-R-----RT------ALGFHVDPSFNKN--N-G----E---------DGTSGCIGLV--SKE-----D----L-DRFLSFVRTH----------------------------------RPQFI------------DVK------IQ----------
>WP_088241992.1
-----TLRPTGQTNALNNPLY--------ELRL----YA--------N--------G-----QLI-------------NRFLTVT---G---RR------H------TQNRNR---HQSG------TE------APLPDG------KYTV-S---------I---STIR------------------------------GS----IAE-AG------------------------DQFLPIW--PL-----------F----KT-G-----RT------DLGFHVDPSFEKN--N-G----E---------DGTSGCIGLI--SKQ-----H----L-SQVVTFVRTY----------------------------------RPKFI------------DVR------IQ----------
>WP_103136584.1
-----TLTPSGRTNDLGNPLF--------ELRL----YV--------N--------N-----QPV-------------SSFLTVS---G---RT------H------TQNKNR---HRSG------TE------APLPNG------IYTV-A---------K---NHTR------------------------------GT----IAE-AG------------------------ERFLPIT--PR-----------F----RT-G-----RT------DLGIHVDPSYNKN--N-G----E---------DGTSGCIGMT--STR-----D----L-DQLLNYVRNY----------------------------------QPQYI------------NVQ------I-----------
>WP_017323071.1
-----KLVPTGKKNALGNPLY--------KLII----YV--------Q--------G-----REI-------------NSYDTVS---G---RA------T------TQNKDR---HRSG------TE------APLPDG------LYKV-A---------K---TYIH------------------------------GS----TPE-VS------------------------DRFLPIW--PL-----------F----KT-G-----RT------DLGIHYDPSFEKN--N-G----E---------DGTSGCIGLT--KRQ-----D----L-DQVLEYIHTY----------------------------------KLNFL------------EVK------IQ----------
>WP_102146709.1
-----TLTPTPQVNALGNPLY--------ELRL----YV--------H--------G-----KLF-------------DHYLTVT---G---RA------H------TQTKNR---HRSG------TE------APLPDG------TYKV-A---------R---SPVA------------------------------GT----IPE-AG------------------------DRFLPIR--PL-----------F----KT-G-----RT------DLGIHYDPSFEKN--N-G----E---------DGTSGCIALT--NRQ-----D----L-EEVLNFVRIH----------------------------------QPQYI------------DVK------IQ----------
>WP_045056258.1
-----TLKPTGRTNALGNPLY--------QLRL----YA--------N--------G-----QLI-------------GTYTTVS---G---RA------Y------TQNRNR---NRAG------TE------APLPDG------NYKI-S---------K---TTIP------------------------------GT----IAE-AG------------------------ERFLPIQ--PL-----------F----RT-G-----RS------ALGIHYDPSFEKD--N-G----E---------DGTSGCVALT--NKQ-----D----L-NQVLNYVRTY----------------------------------QPKYL------------KVN------IQ----------
>RUT14430.1
-----TLTPTSKANARGNPLY--------HLNL----YV--------N--------G-----QLL-------------KTYTSVS---G---RY------N------TQDRDR---HRSG------TE------APLPDG------RYQV-A---------K---VPIP------------------------------GI----IAE-AG------------------------DRFLPIQ--PL-----------F----QT-G-----RS------ALGIHYDPSFEKK--N-G----E---------DGTSGCIAVT--NRD-----T----L-TELLNYVRTY----------------------------------QPKYL------------EVQ------IR----------
>GCE60396.1
-----TLTPTGLTNKLGNPLY--------QLSL----YG--------N--------G-----QLI-------------AAYMTVA---G---RA------H------TQNYNR---HQAG------TE------APLPDG------KYRV-A---------R---EPVP------------------------------GT----IPE-AG------------------------DRFLPIQ--PL-----------F----RT-R-----RS------ALGIHYDPSFEKP--N-G----E---------DGTSGCIALT--NRA-----D----L-DQVLNYVRTY----------------------------------RPQYL------------EVN------IQ----------
>WP_073599754.1
-----TLTPTGLTNTLGNPLY--------ELRL----YA--------N--------G-----QLR-------------GTYTTVS---G---RA------Y------TQNRNR---HQAG------TE------APLPDG------IYKV-A---------K---TSVA------------------------------GT----IAE-AG------------------------DRFLAIQ--PL-----------F----RT-G-----RS------ALGIHYDPSFEKN--N-G----E---------DGTSGCIALT--NRR-----D----L-DLVLNYVRTY----------------------------------QPQYL------------EVN------IQ----------
>WP_035151202.1
-----TLSPTKCTNAVGNPLY--------KLSL----YA--------N--------G-----QLV-------------GTYLTVS---G---RA------D------TQSKNR---HRGG------TK------APLPDG------KYTV-A---------K---GITA------------------------------GV----EPE-VG------------------------DRFLAIH--PT-----------F----RT-G-----RS------ALGIHYDPSFEKK--N-G----E---------DGTSGCIGLR--NKQ-----E----L-DQVLNYVRQY----------------------------------HPQYL------------QVK------IL----------
>WP_015127656.1
-----TLTPTGQANSLGNPLY--------ELRL----FA--------N--------G-----QLV-------------GRYISVS---G---RA------Y------TQTRDR---NRSG------TE------APLPDG------RYKV-A---------T---ATTR------------------------------GS----IAE-AG------------------------DRFLPIR--PL-----------F----ST-G-----RS------ALGIHYDPSFNKN--N-G----E---------DGTSGCVALT--NRQ-----D----L-SQVLDYVNTY----------------------------------RPQFL------------EVA------IR----------
>BAZ41749.1
-----TLIPTEQINQLGNPLY--------ELRL----FA--------N--------G-----QQV-------------ASYMTVS---G---RA------H------TQTRDR---NRSG------TE------APLPDG------RYKI-A---------K---SVTR------------------------------GT----IPE-AG------------------------DRFLGLQ--PT-----------F----RT-G-----RT------DLGIHYDPSFNLK--N-N----E---------DGTSGCIGLT--NRE-----E----L-TQVLNFVRTY----------------------------------KPQFL------------DVS------IR----------
>WP_015197578.1
-----KLLPTGQTNALGNPMY--------KLSL----FA--------N--------G-----QEV-------------NSYMIVA---G---RA------N------TQNRDR---HRSG------TE------APLPDG------RYRV-A---------K---STTP------------------------------GT----IVE-AG------------------------DRFLPIQ--PL-----------F----RT-G-----RS------ALGIHYDPSFNKN--N-G----E---------DGTSGCIGLQ--TRD-----E----F-SEVLKYVRTY----------------------------------KPQFL------------DVA------IK----------
>WP_096643685.1
-----QLVKTNEVNQLGNPIY--------ALLL----YA--------N--------G-----QQV-------------GAYKTVT---G---RA------H------TQNRDR---DRSG------TE------APLPDG------IYKV-A---------K---QVVR------------------------------GT----IAE-AG------------------------DRFLAIQ--PQ-----------F----PT-G-----RS------ALGIHYDPSFDKN--N-G----E---------DGTSGCIALT--NRQ-----D----L-TEVLEYVRTY----------------------------------KPQML------------NVT------IR----------
>WP_073619344.1
-----TLTRTEATNNLGNPIY--------TLTL----YA--------N--------G-----QQV-------------DVFKTVS---G---RA------H------TQNKDR---NRSG------TE------APLPNG------EYRV-A---------T---STKR------------------------------GT----IAE-AG------------------------KLFLPIY--PN-----------F----RT-G-----RT------ALGIHVDPSFEQN--N-G----E---------DGTSGCIGLT--SQE-----D----L-SKVLEYVRTY----------------------------------RPKLL------------EVN------I-----------
>WP_035159347.1
-----ILSPTEYYNSQRNPLY--------KLRL----FV--------N--------G-----QEV-------------YSFMTVS---G---RA------H------TQTKDR---NRSG------TE------APLPNG------EYRV-A---------K---STTR------------------------------GT----IAE-AG------------------------DRFLPLT--PK-----------F----ET-G-----RT------ALGIHYDPSYEKN--N-G----E---------DGTSGCIGLK--NRK-----E----L-SQLLKYVKMY----------------------------------KLNTL------------YVE------IQSRS-------
>WP_124978243.1
-----RLVPSNKKNQQANPIY--------ILEV----YH--------Q--------G-----QPI-------------YTFETVT---G---RA------F------TQTRNR---HRAG------TD------SPLPDG------KYRI-S---------S---SSVW------------------------------GT----LAE-VG------------------------GRFIPIK--PQ-----------F----RT-G-----RS------SLGIHYDPSYNRA--N-G----E---------DGTSGCIGLT--NRQ-----N----F-EILRQFIETY----------------------------------KPQLL------------MVD------IQ----------
>WP_013325159.1
Q---LIRDPQERTNQLGNPLY--------LLEV----YL--------D--------G-----QII-------------YTLEAVS---G---RA------Y------SQQRNR---NIAG------TE------APLPDG------EYRI-S---------Q---RIQR------------------------------GS----MRE-VG------------------------ETFIPVY--PL-----------F----QT-G-----RR------DLGIHYDPSFNQN--N-G----E---------DGTSGCIGLT--NKA-----D----R-NLINRFVQNY----------------------------------HPQEL------------IVK------IE----------
>OUT73438.1
-------TPTPVRDRQGNRIW--------DLEL----RQ-----------------G----PELI-------------RRWSSVT---G---RP------Y------TEKRDR--FSRPG------NH------APLPPG------AYLI-G---------A---PIRLHS----------------------------GD----LYE-LG-----------------------RSWFIPVD--PL-----------F----ST-P-----RG------HFGIHEDVSL----------------------DGTAGCIGLA--GRR----------LTEEVTQWVRSA----------------------------------GARYL------------LVK-----------------D
>EAQ69171.1
V----LERTDRSLQPTGDPIW--------DLRL----EI--------P--------G-----QPP-------------RHYPALS---G---RA------N------RQLANR---DQMG------SR------APLPRG------HYTL-G---------A---VEPLAA----------------------------GA----YPE-LG------------------------PIWISIE--PT-----------F----PT-G-----RR------VLGIHQDPSAGL---N-G----N---------SGTLGCIGLI--HRK-----D----L-LELSTLIQRS----------------------------------GTRQL------------VVR------H-----------
>WP_141561358.1
V----LGRTKRQIRSTGDPIW--------DLRL----EI--------P--------G-----EPA-------------RHFDAVS---G---RA------H------RQNADR---DQMG------SK------APLPTG------SYTL-G---------P---VEPLAD----------------------------GA----YPE-LG------------------------PVWIGIE--PT-----------F----TT-G-----RR------VLGIHQDPSAGL---N-G----N---------SGTLGCIGLI--RKH-----D----M-LELSQLIKGR----------------------------------DVRLL------------VVE------D-----------
>WP_067325391.1
V----LERTDRRLQTTGDPIW--------DLKI----EI--------P--------G-----EPL-------------RRFDAVS---G---RA------N------RQNANR---DQLG------SR------APLPIG------RYSV-G---------V---VEPLID----------------------------GD----YPE-LG------------------------PVWISIE--PT-----------F----TT-G-----RR------VLGIHLDPSAGLQ--N-A----N---------SGTLGCIGLV--NRS-----D----M-LELAQLIERS----------------------------------GADRL------------EVR------D-----------
>WP_115022169.1
V----LNRTMRSLTHTRDPIW--------SLRL----ET--------P--------G-----EPV-------------QHFDAVS---G---RA------H------RQNADR---HRSG------TR------APLPAG------RYSL-G---------P---VEALGP----------------------------AD----PSE-LG------------------------PIWIGIE--PE-----------F----PT-G-----RG------HLGIHLDPSANR---N-A----N---------SGTLGCVGLI--RWE-----D----M-QALAGLVQRR----------------------------------NVRTL------------VVN------E-----------
>WP_136643904.1
T----LERTSRRLPRTGDPIW--------DLRL----DI--------P--------G-----EPV-------------RHFDAVS---G---RA------D------RQGANR---DQMG------SE------APLPIG------RYRL-G---------A---IEPLGH----------------------------RD----PKE-LG------------------------PIWIGIE--PE-----------F----ST-G-----RR------VLGIHLDPSAGR---N-W----N---------SGTAGCIGLI--RSN-----D----M-HALADLVRRS----------------------------------GANTL------------VVA------Q-----------
>WP_108723270.1
------------MDGTGDPVW--------ELAL----LI--------P--------G-----QPT-------------RRFDALV---G---RA------A------RQAADR---DKLG------SQ------APLPKG------RYRI-S---------E---VSAIET----------------------------GD----NPE-LG-----------------------RLHWIGLE--PQ-----------F----AT-A-----RR------GLGIHHDPSAGL---G-R----R---------SGTDGCIGLI--QGN-----D----L-VTLVDLVRRS----------------------------------GMREL------------EVR------D-----------
>KEF41386.1
V----LVRTDRQMPITGDPIW--------ELQL----DL--------P--------G-----QPQ-------------RAYEALV---G---RA------R------HQDGDR---DRLG------SK------APLPRG------RYLL-T---------E---ITPLDG----------------------------TD----GPE-LG-----------------------RFLWIGLE--PE-----------F----PT-A-----RR------ALGIHHDPSAGA---G-R----D---------SGTDGCIGLI--HGN-----D----L-LVLGDLLRRS----------------------------------GTREL------------LVK------D-----------
>WP_115017426.1
L----SARRTEDERQDGERLW--------KLEL----HQ-----------------D----DRRL-------------ASWEAVS---G---FA------S------SQSLDR--RWSPG------NG------APLPSG------NYSL-G---------L---PEAL-----------------------------------------G-----------------------DDIWLTLT--PR-----------F----ET-T-----RS------GLGIHGC-------------------------NPGSGCVCLP--DRT-----S----L-EALASWVKTF----------------------------------QIQSL------------TVV-----------------N
>KZR90994.1
L----SARRTEDERQDGERVW--------KLEL----HQ-----------------D----DRRL-------------ASWEAVS---G---FA------S------SQSLDR--RWSPG------NG------APLPSG------NYSL-G---------L---PEAL-----------------------------------------G-----------------------DDIWLTLT--PR-----------F----ET-T-----RS------GLGIHGC-------------------------DPGSGCVCLL--DRT-----S----L-EALASWVKTF----------------------------------QIQSL------------TVL-----------------N
>KZR86847.1
L----KAQRTDIRRTDGQRQW--------LLEL----HH-----------------D----QTVL-------------ASWPAVS---G---TP------S------SQGLDR--RWSPG------NG------APLPQG------DYSL-G---------P---AEPW-----------------------------------------G-----------------------EDIWITLA--PR-----------F----DT-N-----RS------GLGIHHC-------------------------NPGSGCLCLP--DRS-----S----L-LALTAWMQEV----------------------------------ELKQL------------RVL-----------------N
>WP_006853193.1
L----KARRNDPKGFTPSGAW--------TLEL----FK-----------------G----EQLL-------------AEWPAVS---G---YN------S------KQTADR--LWSPG------NG------APLPIG------TYAL-G---------Q---PEPW-----------------------------------------G-----------------------TDLWLNLE--PQ-----------F----ET-D-----RS------GLGIHNC-------------------------NPGSGCLCLP--NRK-----D----L-ETLADWVQAT----------------------------------GIRKL------------TII------------------
>WP_051847627.1
L----TTRRTERILPDGNRQW--------SVEL----HS-----------------G----TRLL-------------ARWMAVS---G---IA------Q------RQDADR--LWSPG------NA------APLPAG------RYSL-G---------Q---PEPW-----------------------------------------G-----------------------EDLWLDLQ--PR-----------F----ET-S-----RS------ALGIHHC-------------------------YPGTGCICIP--SRA-----E----I-DALAAWVRQA----------------------------------NLQTL------------LVV-----------------N
>WP_050749847.1
L----TMRRTNDFFPDGNSVW--------LVEL----HG-----------------D----GSLL-------------AQWTAAS---G---IA------Q------RQTADR--LWSPG------NA------SPLPAG------TYRL-G---------D---PEPW-----------------------------------------G-----------------------DDLWFDLQ--PR-----------F----ET-T-----RS------ALGIHRC-------------------------YPGTGCICIP--SRT-----D----I-EALAEWVRASG---------------------------------GLREI------------TVS-----------------N
>OQW85403.1
-----------------TALV--------DRDNNTI-SVTF-----KN--------GQ-------------------IVTYAA-----G-----------N------NTINPSGDPNKIG------SN------GPAPAG------TWPV-Q---------L---PINTSG----------------------------------DIR-YG------------------------PYFWPIG--AVDA-----R-----------GN----RADIARQRGIGLHGG-R--RSY--------Q---------SRTEGCIRMN--DADI---------L-ELYQRTIND-----------------------------------PLITV------------EIR------------------
>WP_087473968.1
-------------------------------------------FGSQN--------G---------------------IMIAATN--DGNQSIGPF-----------VASNST--YPWPI------SN------GPIPNG------TYPI-G---------Q---TRRQG---------FNSTPTSDG-LKPFDRN--RNR----QQA-LG------------------------DAFIPID--PVPG-----------------------RT------GIGVHAR---FPD--T-PDL------------KPTLGCIRVH--NND----------V-NELANFLESKCQN-------------------------------ETNTFI------KY------------------------
>WP_073592943.1
-------------------FF-MDLKSSSNLILGQL-SLYY-----PN--------GE-------------------RIDFTATS---G---CR------G------WQSHEN---IWKR------GR------GPIPPD-----FNYSV-P---------T---VGYH------------------------------SE----TAG-ID------------------------GEFFHIW--PDPV-----K-----SDSGV-T-----RG------EFGIHRDANF-----D-T----S---------PGSAGCIVLT--KDF-----G----W-QRFCERMHALKSDF------------------------------NLDRI------------PLH------------------
>TAE64770.1
-----------------------TLAASNDLIYGSL-RLTY-----PD--------KK-------------------FIDYLATS---G---CT------Q------WQQPGD---EWAR------GK------GPIPAG-----FEYKI-P---------T---VPYW------------------------------LP----TRG-IE------------------------GYFFHIT--PDPV-----S-----S-SGD-I-----RS------ELGIHFDAN-------------A---------PGSAGCIVLK--NFS-----G----W-ERFCDRMEAITKS-------------------------------GIKSI------------PLS------------------
>GAX41538.1
------------------LLYHQHLSKSANLIEGRL-LL-------LDSE------S-----PSI------------ANTYIATS---G---LP------N------NQRFDC---LSSP------GK------GSIPANNVIGNDCYLV-A---------T---TPIY------------------------------MP---SVKG-VE------------------------GNFYKIN--PHMV-----T-----V-NGV-Q-----RG------DFGIHFDAN-------------V---------PGSSGCVVLR--TDI-----G----W-QAFEKDMKNLLTS-------------------------------GVKEI------------PLL------------------
>WP_129590205.1
FSLH------------------LPNSNTRELQKGTL-VLKQD----PNKA------G---------------------IRLQATS---G---CI------G------YQYSGS---WKFK------GR------GPLPPSRAIEPLGYAV-S---------T---QRLW------------------------------LP---HVRG-VE------------------------GSFYAIA--PFSV-----P-----V-GKT-H-----RG------DFGIHFDAN-------------V---------PGSAGCIVLP--LQD-----H----W-DIFRKIMEDCAHK-------------------------------NVQQI------------PLN------------------
>AFZ32216.1
FYLQ------------------LPLNPRLSLIYGYL-LIKRR----PQDA------G---------------------IKMLATS---G---TV------G------HQCAGS---WTRK------RR------GPLPPSGAIGAHKYTV-S---------T---QRLW------------------------------LP---HVKG-VE------------------------GSFYAIA--PFSV-----Q-----L-GSV-T-----RG------DFGIHFDAN-------------V---------PGSAGCIVIP--QQA-----H----W-DLFCQLMQEFRDA-------------------------------GIQQI------------PLA------------------
>QDB71446.1
----------------------FKPQRSTKLLYGTF-VLRD-----KDQKQ--------------------------ICAVVATS---G---AA------G------FQNWTD--FQRI-------GK------GLIPPF-----DKFQI-R---------T---DGYR------------------------------LA----TKG-VE------------------------GMFYPIE--PSPV-------PMY-------G-----RS------ELGLHFDAN-------------V---------PGSAGCIVIE--NKN-----S----FLETIVPLMLKAKNA-------------------------------KILRI------------PLK------------------
>WP_078223291.1
-----------------SLHF--------------------------D--------G-----STLRAQ----GART-LIRFPAVS---G---R-------FQ--NGDFDYSRG--NQAVP------DR------GPIPEG------EYWI-Q---------P---SELQE------NAWYR----------------FRNT----RTG-WG------------------------DYWITIH--PHPS-----T-PTY-------D-----RG------GFFIHGG-K--N--------------------PGSAGCIDLA--SHM---------------NRFVEALQ-KELAG-NTK-----------------------CYIPL------------TVR--------YLSR------
>WP_118882840.1
----------------------------------------------------------------MVTS----IIRE-AIRLSRIG-------------------------------------------------GPIPEG------EYWI-Q---------P---SELQE------NAWYR----------------FRNT----RTG-WG------------------------DYWITIH--PHPS-----T-PTY-------D-----RG------GFFIHGG-K--N--------------------PGSAGCIDLA--SHM---------------NRFVEALQ-KELAG-NTK-----------------------CYIPL------------TVR--------YLSR------
>WP_082584162.1
-----------------TLRF--------------------------D--------G-----QALRAH----GSSQ-LHAFPAVL---G---R-------QN--GGTFVYSVG--QQQIP------DQ------GPIPAG------DYWI-Q---------P---SELQE------NSWYR----------------LRNP----RPA-WG------------------------DYWITIH--PYPN-----T-VTY-------K-----RG------GFFIHGG-R--T--------------------LGSAGCIDLS--VYM---------------NQFVDSLK-RELKG-HVD-----------------------CFIPL------------TVR--------YAS-------
>WP_092416305.1
-------------------------------------------------------------------------MNG-ATQFSAVS---G---R-------DI--GGKFDYSVA--RQSIP------NE------GPIPEG------DYWI-Q---------P---SQLQK------NNWYR----------------VRNP----RIA-WG------------------------NYWITIH--PYPS-----T-QTY-------K-----RG------GFFIHGG-S--T--------------------LGSAGCIDLT--SQM---------------DRFVDALR-KALAD-QPD-----------------------CYIPL------------SVQ--------YPK-------
>WP_133328316.1
-----------------SLNF--------------------------D--------G-----KYLRGS----GIGG-FMQFSGVS---G---R-------KI--NGVFEYSID--RQRTP------DH------GPIPEG------EYWI-Q---------P---SELQE------NSWYR----------------LRNP----RMA-WG------------------------NYWITIH--PYPD-----T-QTY-------K-----RG------GFFIHGG-S--T--------------------QGSAGCIDLT--DQM---------------DRFVLALR-KAIAK-QPE-----------------------CYIPL------------TVS--------YSK-------
>PZN84254.1
-----------------HLRF--------------------------N--------G-----KVLSAM----GGVA-GIIFPAVS---G---KP------TE--QGDFDYSLE--RQKIA------DQ------GSIPEG------EFWI-Q---------P---SQLQE------NAWYR----------------IRNP----RFA-WG------------------------NYWITIH--PYPS-----T-QTY-------G-----RG------GFFIHGG-D--S--------------------LGSAGCIDLA--ENM---------------NQFVEALK-KELNG-FPQ-----------------------CFIPL------------TVK--------YSE-------
>WP_123071240.1
-----------------SLRF--------------------------D--------G-----KTLHAF----GTKA-SLVFPAAS---G---KP------NG--RGHFDYSTE--RQRIP------FH------GPIPAG------QYWI-Q---------P---SQLWE------NNWIKS--------------ALHSP----RGA-WG------------------------NFRLTIH--PYPH-----T-QTH-------G-----RG------GFFIHGG-A--V--------------------AGSAGCIDLV--QYI---------------DRFVERLK-QELGG-LPE-----------------------CYVIL------------TVQ--------Y---------
>WP_013204860.1
-----------------SLTF--------------------------D--------G-----SHLR-------GSN-GMEFPAVS---G---KP------DK--QGVFEYALA--RQQVA------YQ------GPIPEG------DYWI-Q---------P---SQLWE------NNWFKS--------------LVRTP----RAS-WG------------------------NYRLTIH--PYPG-----T-QTY-------G-----RG------GFFLHGG-T--V--------------------PGSAGCIDLV--GQM---------------DRFVSRLK-QALGG-LPE-----------------------CYVQL------------YVR--------YPQH------
>WP_131144631.1
-----------------ALTF--------------------------N--------G-----KTLAMT----GGSK-TYSYPAAS---G---KP------DK--SGAFSYTKE--AQIAG------FS------GPIPEG------IYWI-N---------P---DELWV------NRWYK-----------------RGS----EAS-WG------------------------KYRITIH--PFTT-----T-ETY-------Q-----RG------GFFIHGG-K--V--------------------LGSIGCIDLT--SHI---------------DAFVADLQ-VE-GA-MRK-----------------------CQIHL------------SVQ--------YAPATP----
>WP_082674219.1
------------------------------------------------------------------MR----GGSA-TFTYSAVS---G---RP------DA--HGHFDYSAA--RQRLS------GA------GPIPEG------GYWI-R---------P---DELWE------NAWYR-----------------RAS----TAG-WG------------------------NYRITIH--PFTT-----T-ATF-------G-----RG------GFFIHGG-T--T--------------------RGSAGCIDLT--SDM---------------DRFAADLV-REAG--TRA-----------------------CQIHV------------TVD--------YP--------
>WP_066131903.1
-----------------SLHF--------------------------D--------G-----QALTI------PQR-GLRYQAVS---G---RP------AA--GGHFDYSAA--RQRLV------NV------GPIPAG------QYWI-D---------L---SQMWD------NAWYR----------------FTAP----RAA-WG------------------------NHRITIR--PYPD-----T-PTY-------G-----RG------GFFIHGG-D--T--------------------PGSAGCIGLT--HNM---------------DTFVRDIK-RLLNG-LPR-----------------------CYIPL------------TVE--------YPQ-------
>WP_013690486.1
-----------------ALSF--------------------------D--------G-----RRLTMI-----GSP-TRIYTAVS---G---QP------TT--SGTFDYSEM--RQQIR------GE------GPIPAG------TYWI-Q---------P---SQMWT------NRWYN-----------------IAP----RSV-WG------------------------DHRITIH--IMPG-----T-MTF-------N-----RG------GFFIHGG-S--H--------------------TGSAGCINLH--SGM---------------EKFVKDLE-AVVKN-SPD-----------------------CYIPL------------TVK--------YR--------
>WP_091800645.1
-----------------ALAF--------------------------N--------G-----HSLRMT----GGKR-SYFYWAVS---G---HP------SP--DGRFDYSLD--RQQKS------QE------GPIPEG------DYWL-Q---------P---SQMWT------NRWYN-----------------VAP----TAA-WG------------------------VHRITIH--VFPT-----T-MTF-------K-----RG------GFFIHGG-T--H--------------------PGSAGCINLH--GGM---------------ENFVRELQ-DEVKA-DRD-----------------------CFILL------------KVR--------YSK-------
>WP_109482330.1
-----------------SLSF--------------------------D--------G-----RRLTMG----GVGP-FRVYAAVS---G---RP------LD--NGSFDYSLA--RQCEP------EQ------GPIPEG------RYWI-K---------P---SQMWT------NRWYS-----------------LAP----RSA-WG------------------------NHRITIH--VFPG-----T-QTH-------D-----RG------GFFIHGG-T--H--------------------SGSAGCINLH--MAM---------------EAFVRDLQ-AAVGN-IPD-----------------------CYIPL------------SVR--------YPQ-------
>WP_084598363.1
-----------------------------------------------------------------------------------MS---G---RT------DS--RGKFDYSSM--RQREE------GV------GPIPPG------QYWI-D---------P---SQMWE------NHWYN-----------------LAP----RAA-WG------------------------DHRITIH--VYPG-----T-QTS-------G-----RG------GFFIHGG-T--H--------------------AGSAGCINLH--AGM---------------ETFVRDLK-EAATP-SPD-----------------------CYIPL------------TVR--------Y---------
>WP_087044079.1
-----------------SLSF--------------------------K--------G-----SALIMH-----GPH-GHSYSAVS---G---RP------SK--GNRFDYSSS--RYGAR------SE------GPIPPG------RYWI-K---------P---SEMWS------NHWYN-----------------LAA----RSA-WG------------------------DHRITIH--IFPG-----T-ETH-------R-----RG------GFFIHGG-T--H--------------------AGSAGCINLH--SRM---------------EDFVRDLE-AAVGP-ASD-----------------------CYVPL------------TIR--------Y---------
>WP_083841109.1
-----------------QLNF--------------------------D--------G-----HRLRF------MDS-ARSYHAVS---G---RR------LS--QG-FDYSIA--RQRLS------GH------GPIPEG------RYWI-R---------P---SQLWT------RHFYH----------------IYEP----ASV-WG------------------------HHRLTIH--SFPG-----T-NTY-------G-----RG------GFFIHGG-S--T--------------------PGSAGCIDLW--NQM---------------ETFVSEMQ-SLLKS-EAD-----------------------CHIPL------------TVH--------YSTTST--R-
>WP_105028839.1
-----------------SLHF--------------------------D--------G-----KIFKIQ----TATGVLKTYPAVS---G---KP-------V--DSKFDYSVE--RQKVS------NQ------GPIPEG------SYWI-S---------P---ADIWE------NNAIKS--------------LLVSS----RSA-WG------------------------DYRITIR--VSPG-----T-QTH-------A-----RG------GFFIHGG-D--I--------------------PGSAGCIDLT--SSM---------------NQFIKDLK-SLLGK-SVN-----------------------CHVPL------------TVE--------YSDAE-----
>PQJ26590.1
-----------------------------------------------------------------------------------MS---G---KP-------V--DSKFDYSVE--RQKVS------NQ------GPIPEG------SYWI-S---------P---ADIWE------NNAIKS--------------LLVSS----RSA-WG------------------------DYRITIR--VSPG-----T-QTH-------A-----RG------GFFIHGG-D--I--------------------PGSAGCIDLT--SSM---------------NQFIKDLK-SLLGK-SVN-----------------------CHVPL------------TVE--------YSDAE-----
>WP_121393743.1
------------------MVF--------------------------D--------G-----ATLTL--------G-TQSWVAVS---G---HP------DA--AGAFDYSPA--RQRLE------GV------GPIPAG------VYWV-D---------P---SQMVDL----SSRWFY----------------ASRY----EGP-WG------------------------THRITVH--PFDT-----T-HTF-------G-----RG------GFFIHGG-S--T--------------------PGSAGCVDLT--SSA---------------SAFARALS-TV----PLN-----------------------TKVKL------------TVR--------YP--------
>WP_125655714.1
-----------------QIVF--------------------------D--------G-----RTLVLR----GGKE-QQSWPAVS---G---RP------DG--RGNFDYSRE--RQRLG------GE------GPIPAG------EYWI-N---------P---TELWE------RSWYR-----------------FDQ----SAP-WG------------------------DYRITLH--VMPA-----T-VTH-------G-----RG------GFFIHGG-S--T--------------------AGSAGCIDLT--HAM---------------GGFVDRLK-AMIGP-SPN-----------------------CFVQV------------TVR--------Y---------
>WP_084610433.1
-----------------TLHF--------------------------N--------G-----HMLRWRQAFPDKIS-ATSWPAVS---G---RS-------------GYQTKE--HQEKA------DK------GPIPEG------EWLV-S---------Q---GEYQP----MPERSLLDKLINE-----LGRGGWPGG----ESS-WG------------------------KHRIWLK--PKSG-----T-KTY-------G-----RS------GFSIHGG-D--S--------------------PGSAGCIDLV--GQM---------------PNFVKMFR-------AYG-----------------------KDMDL------------TVK--------YE--------
>WP_081865132.1
-----------------TLHF--------------------------N--------G-----SFLVWREAQRGRIQ-RHSWSAVS---G---RP-------------GYQDKS--HQGLA------DQ------GPIPEG------AWIV-R---------Q---SEYQS----AVDRSLWEKTKNA-----IGRGNWPGG----ARS-WG------------------------LHRVWLH--PKPG-----T-ETY-------G-----RS------GFSIHGG-S--V--------------------PGSAGCIDLT--DQM---------------EAFVRLFL-------ACG-----------------------RDLDL------------TVA--------YP--------
>PKN86708.1
-----------------SLRF--------------------------D--------G-----KKLCWIN--HCGSE-RKCWSAVS---G---RP-------------GYQTKE--HQNKG------DY------GPLPEG------RWLA-K---------Q---SEYQKI--SLEDAVVGMSSVVG-----FKRGKWPGS----VIA-WG------------------------AHRVWLH--PCAG-----T-NAF-------N-----RK------GFSIHGG-W--A--------------------AGSAGCIDMT--SSI---------------SEFISFFL-------EYG-----------------------KDMEL------------IVE--------YK--------
>WP_020201852.1
-----------------RLFF--------------------------D--------G-----KHLKWV----EGRN-MRFWPATS---G---KQ-------------GHTAPI--HQTKK------DV------GPIPEG------KYTA-L---------Q---RDFQR----WEDTGIFNRAACLLNIIKIKAGRWPGC----TMA-WG------------------------TRRVGLL--PYPG-----T-EVY-------G-----RS------NFTIHGG-W--F--------------------PGSIGCIDLT--NSM---------------EAFAKEFL-------YYA-----------------------KDMEL------------EVR--------Y---------
>WP_115214045.1
-----------------SLLF--------------------------N--------G-----VTLVWLE---NGRT-YRQWPATS---G---KR-------------EYSGPE--HQAER------NL------GPIPAG------RYKA-R---------Q---GRMER----WDDTTFVEKLLAI-----VKRGPFPSG----PIA-WG------------------------HHRVWLE--PLPG-----T-RTY-------G-----RS------NFSIHGG-W--V--------------------PGSIGCIDLT--SSM---------------DSFIGEFI-------YYA-----------------------KDMDL------------VVM--------Y---------
>WP_055605623.1
----------------TTLVF---DKNQGNPARSKL-SVYQ---------------G----KKLV-------------AAYRAGS---G---IG-----VK--------------DDCAS------SR------GWMPNG------NWKI-K---------S---RTRT----------Y-----------------------------NG--------------------SVIKGYAVYLQDMRCS------R-KTV-------T-----RT------EMFIHSEMN--RD--G-SQGRTEPRRWDGAGDYRSNGCVKLN--PTD----------I-KKMFRLLDRIG---------------------------------WPTHL------------RVV------S-----------
>WP_085572139.1
----------------TTLVF---DKNPDDPTDSTL-SVRQ---------------G----GGLR-------------ATYRAGS---G---LG-----VQ--------------DDCAR------AK------GWIPDG------NWRI-R---------S---STRT----------Y-----------------------------DG--------------------NLIKGYAVHLQDMPCS------R-GTV-------T-----RT------EMFIHSETD--RD--G-GEGTSEARRWDGPGDYESNGCVKLD--PAD----------I-EELFRLLDRIG---------------------------------WPTHL------------RVV------P-----------
>WP_067398173.1
----------------TTLVF---DKNQQDPTDSRL-LVYK---------------G----GKLQ-------------ARYRAGS---G---LG-----VK--------------DPCAT------NR------GWIPNG------TWKI-T---------S---RTTR----------Y-----------------------------NG--------------------KVIKGYAVRLQDMKCSP-----S-SSK-------K-----RT------AMFIHSEMN--ID--G-TQGSIESRRWDGPSDYKSNGCVKLH--PND----------I-KKMFTLLNRIG---------------------------------WPSHL------------RVV------S-----------
>WP_108955204.1
----------------VTLVF---DKNPKHPDRSTL-ILRR---------------G----GERQ-------------ARYRAGS---G---DG-----ST--------------DDCAA------GR------GWLPDG------EWRI-V---------L---KDRR----------F-----------------------------KG--------------------GKVRGYGIQLGDMRCAG-----G-GAV-------------RT------GMFVHSEMH--RD--G-GQGDTEPRRWDGEADYLSDGCVKLR--PDD----------I-KDLFRRLDALG---------------------------------WPERL------------HVV------P-----------
>WP_030689416.1
----------------VTLVF---DKNPKHPTYSKL-TAYL---------------G----KRVL-------------GQWRAGS---G---TT------T--------------DECQV------GRRNSG--GWLPNG------TYAV-S---------S---RTRT----------Y-----------------------------NG--------------------DAIKGYAIRLADKKCKG-----G-KGA-------N-----RD------ELFIHSRMT--VN--G-AS------QWRGDRDYKSLGCVKLH--PNH----------I-KALFRTLDVYG---------------------------------EAKTL------------KVI-----------------A
>WP_071966334.1
----------------DYLQF---TK--DTPAHSRL-TVFR---------------D----HRPV-------------AEYRAGS---G---TS------E--------------QECER------GR------GWLPDG------TYTL-G---------R---HHTA----------Y-----------------------------NG--------------------NLVKGYAIELGDKRCH------D-GTL-------------RT------ELFIHSEMT--RD--G-GSGGPENQRWDGESDYTSHGCVKLR--PQD----------I-KELYRSLDRDG---------------------------------WPATL------------KVV------HG----------
>WP_067037277.1
-------------------IF--------SIQKQKL-IIT--------------------------------TPAW-AAVLNATS---G---RD------K------CMNNSSEECLSQS------WH------GPIPIG------EYFI-N---------P---RELSD------PNIFGD----------ILRNFRPDS----PGD-WG------------------------SFRIRIH--AKED-----T-ETH-------G-----RD------NFFLHGG-S--V--------------------EGSAGCIDVG--GGLFGS-QH----L-NNLLTAIRMSK---------------------------------HAIDL------------EVI------SE----------
>WP_140126658.1
-------------------TF--------SITNQRL-TLT--------------------------------TPSY-SFSIRATS---G---KG------N------CMSLATIACQMTP------FK------GAIPIG------SYYL-K---------P---HELSN------PNMIGD----------LFRTYRPDS----PGD-WG------------------------DWRIRIH--AKPT-----T-KTW-------G-----RD------KFFIHGG-S--F--------------------DGSAGCIDIG--GGQWGN-NQ----T-DRLANLIAASK---------------------------------INIDL------------EVV------E-----------
>WP_080992966.1
-------------------VF--------SISKGNL-NLV--------------------------------TPCS-SLSVKASS---G---RG------N------CLNNASLTCQMKS------FE------GPLPVG------SYYI-K---------P---NEVSD------PNIVGD----------IVRRTR--------GD-WG------------------------DWRVRLH--PAAG-----S-KTY-------G-----RD------NFFLHGG-S--L--------------------PGSAGCIDIG--GGLTGN-VV----T-DKILSYITSSK---------------------------------VKVPV------------EVI------E-----------
>WP_084153374.1
-------------------YY--------DTASQIL-SVY------PEQ-----------------------PSQS-SYFLTATS---G---RP------DC--IG--------CDASTP------NK------GAIPSG------NYTL-N---------A---QDISN------PNAIGD----------LIRN-LPGV----GAD-WG------------------------DWRGPLT--PNRG-----T-NTF-------G-----RS------GFFLHGG-S--I--------------------KGSAGCVDVG--GGVFGN-SS----T-NQLLNDIKKDP--------------------------------DGIIPL------------IVK------------------
>WP_116008145.1
-------------------IF--------SIEARKL-YVQ--------------------------------SSTF-SGTYPATS---G---RG------E------CRNNNSKSCQKAE------WQ------GPIPVG------NYII-R---------S---SDLSD------PGIIGD----------LARNTR--------GD-WG------------------------DWRVRLI--PATG-----T-QTY-------G-----RK------GFFLHGG-S--K--------------------SGSAGCIDIG--GGISGS-RE----T-NLIKSMIMASG----------------------------------TVQL------------EVR------------------
>WP_122627075.1
-------------------TL--------TLEMGVL-TF-------RD--------G---------------AGNV-IATFKAAT---G---KW-------------GATDPT-----VE------NI------GPCPPG------TYTL-Y---------P---SEVTG------GTAVSF----------VERN--LIA----HEN-WG------------------------LYRAPLH--PNAG-----T-DTF-------G-----RD------GFFLHGG-L--MS----P------LFF-----HGSAGCINVG--TPW-----D------AELFPLILQ---S-------------------------------GDPIL------------VIV------SKY---------
>WP_071997494.1
-------------------IY--------DVRKKTF-TH--------N--------G----VYQF---------------SARYA---G---AP------G------YKDNPD--YECLI------NK------GPLPRG------KYRIVG---------I---PFTH-------------------------------------EI-AG------------------------AYTLRLE--PYAG-----N-NMC-------G-----RA------GFLIHGD-S--RR--N-P----G---------AASNGCIILA--PRY---------------RQQIFE---S-------------------------------RDREV------------IVI------------------
>WP_108655320.1
-------------------KY--------DVATRAF-SL--------D--------G----VHKF---------------YAEYA---G---AE------G------YKNDSA--NECKV------NQ------GPLPRG------TYTI-G---------A---PFTH-------------------------------------ST-AG------------------------AYTLRLT--PAAG-----N-DMC-------G-----RA------GFLIHGD-S--IS--N-P----G---------TASTGCIVLI--KSR---------------RKEIVD---S-------------------------------GDTEL------------IVE------------------
>WP_010671784.1
-------------------VY--------DVRKRSF-TR--------D--------G----VYKF---------------DALYA---G---AE------G------YKDDPA--LACEV------NK------GPLPAG------KYKI-A---------S---PMAKH------------------------------------PT-AG------------------------RFVLRLI--PYAG-----N-NMC-------G-----RA------GFLIHGD-N--GF---------G---------TASNGCIVAS--FNV---------------RKSIAD---S-------------------------------GDREL------------IVK------------------
>WP_138368970.1
-------------------VY--------KVKEAKF-YL--------D--------G----TFKF---------------NALYA---G---AV------G------YYNDPS--QQCVK------NK------GPLPAG------KYKI-G---------N---PFQH-------------------------------------TT-AG------------------------GYVLRLT--ADSS-----N-NMC-------G-----RD------GFLLHGD-S--GS--R-P----G---------EASNGCIVVL--LNH---------------RIEIHT---S-------------------------------KDRVL------------IVE------------------
>WP_029989825.1
-------------------TY--------IITNKNF-LR--------D--------G----VYQF---------------SARYA---G---AP------G------YKDQAR--YQCLK------NK------GPLPSG------TYRI-G---------S---PYLS-------------------------------------SG-TG------------------------PSTLPLL--PEPD-----N-NMC-------G-----RE------AFLIHGD-S--LT--S-P----G---------SASKGCIVIA--RSY---------------RERIWQ---S-------------------------------RDRWL------------VVK------------------
>WP_029989829.1
-------------------MY--------IVSERKF-YL--------N--------D----VYQF---------------DAMYA---G---AP------G------FKNMPA--FQCIK------NK------GPLPAG------IYTI-N---------P---PRYS-------------------------------------PL-TG------------------------PYSLPLT--PHKD-----N-AMC-------G-----RA------GFVIHGD-S--QK--F-P----G---------TASRGCIVAD--FGY---------------RRTIWN---S-------------------------------GDHRL------------VIK------------------
>WP_025902684.1
-------------------TY--------QVRTRRF-YH--------D--------G----IYRF---------------SALYA---G---AP------G------YKDDPQ--YQCVV------NK------GPLPAG------KYRI-T---------A---PVNS-------------------------------------ST-TG------------------------YYSLPLI--PDAA-----N-SMC-------G-----RS------AFMIHGD-S--RR--D-P----G---------TASQGCIVMR--PGD---------------RRAIWL---S-------------------------------HDHEL------------IVL------------------
>AXF76794.1
-------------------EY--------YVRKAEF-YL--------N--------G----EFRF---------------TANYA---G---AR------G------FYNDPD--FECEK------NK------GPLPRG------RYRI-E---------P---PRDS-------------------------------------DR-TG------------------------RYTLPLT--PNSA-----N-NMC-------N-----RV------AFAIHGD-S--IR--D-P----G---------GASQGCIILK--LKF---------------REALWD---S-------------------------------GDREL------------IVK------------------
>WP_062789798.1
-------------------TY--------EVMTRKF-SL--------N--------G----EFKF---------------YAQYA---G---AV------G------YQNNTK--FECLK------DK------GPLPRG------RYKI-G---------A---PYAS-------------------------------------VN-TG------------------------RYTIPLT--PTST-----S-NMC-------N-----RD------EFKIHGD-S--LK--N-P----G---------KASKGCIIAN--PKY---------------REEIWN---S-------------------------------GDREL------------IVQ------------------
>WP_123802603.1
-------------------KY--------DVATHTF-TR--------N--------G-----ETY---------------PADYA---G---AT------G------YKNDSS--QECVK------NK------GPLPRG------NYTI-G---------A---PYNS-------------------------------------AH-TG------------------------KYTLNLT--PSLS-----N-AMC-------G-----RS------AFRIHGA-S--RK--R-P----L---------DSSEGCIIAP--VSV---------------RKSIWA---S-------------------------------GDREL------------EVK------------------
>WP_101829369.1
-------------------EY--------EVTSCLF-YR--------N--------G----TPKH---------------RALYA---G---AR------H------YYNDPS--KECVS------DK------GPLPRG------KYTI-G---------A---PHYS-------------------------------------EK-TG------------------------KYTLDLT--PHSS-----N-AMC-------G-----RF------AFKIHGE-S--AR--N-P----G---------GASQGCIIAV--FSV---------------RKDIWD---S-------------------------------GDREL------------VVR------------------
>WP_013575864.1
-------------------TY--------EVSSRKF-YH--------D--------G----TYQF---------------TGSYA---G---AP------G------YKNDPA--QECLK------DR------GPLPRG------SYQI-G---------S---PHTS-------------------------------------HR-TG------------------------KYSLSLT--PSSS-----N-NMC-------G-----RD------AFKIHGD-S--SQ--H-P----G---------EASSGCIVTS--LTE---------------RKRIWA---S-------------------------------GDREL------------TVK------------------
>WP_054479563.1
-------------------VF--------QVNSGKL-YH--------D--------G-----TFI---------------AKGYS---G---AV------G------FKNNTD--NECIP------FK------GPLPHG------SYKI-G---------A---PHYS-------------------------------------VK-TK------------------------AYTLSLY--PNSS-----N-SMC-------G-----RD------AFKIHGD-N--RK--H-P----G---------TGSDGCIVLS--LSI---------------RKQIWC---S-------------------------------GDHDL------------TVE------------------
>WP_099822880.1
-------------------LY--------RVNTKQF-FL--------N--------G----HYRF---------------SAKYS---G---RP------G------YQDNSD--HQCVK------SK------GPIPKG------TYTI-G---------R---PFHH-------------------------------------PK-TG------------------------RWTLRLT--PSPS-----N-QMC-------G-----RS------GFMIHGD-S--EK--H-P----G---------EASEGCIILD--FSF---------------REIITR---S-------------------------------GITVL------------EVE------------------
>WP_138370965.1
-------------------VY--------KVSSHSF-YL--------D--------G----TYQF---------------DGQYA---G---RP------G------FKNNSE--YECVK------NK------GPLPRG------TYTI-G---------A---AFYH-------------------------------------PK-TK------------------------AWTMRLT--PYDG-----N-DMC-------G-----RD------SFMIHGE-S--SL--H-P----G---------EASDGCIILN--ISG---------------RKIIAA---S-------------------------------SDKIL------------VVE------D-----------
>WP_130098545.1
-------------------IY--------YVNSGML-KH--------N--------G-----ERV---------------AGGYS---G---AP------E------YKNNSQ--YECLK------DR------GPLPRG------TYTI-T---------A---PFRH-------------------------------------PH-AG------------------------PFTLRLV--PAAA-----N-HMC-------D-----RE------GFMIHGD-S--TT--E-P----G---------QASQGCIILP--LQI---------------RKKIWD---S-------------------------------NDRDL------------RVE------------------
>WP_014403332.1
-------------------IY--------NRRNGQL-EH--------N--------G------------------------RAYS---G---SP-----TE------PVAEPA--LHPSP----HDGH------PALPSG------RYRI-G---------S---PFTH-------------------------------------AR-TG------------------------AFTLGLT--PSVT-----N-HGA-------H-----RH------SYLIHGP-H--PG--H-P----A---------DAAHGSLVLP--LSL---------------RRLIWT---S-------------------------------GDRSL------------EVV------T-----------
>WP_008210601.1
-------------------TY--------HQSTGVI-DH--------D--------G-----MNV---------------GTGYA---G---KG------K------CRNVPH--AQIHS------KE------GPLPQG------RYTI-A---------S---HFVDD------------------------------------SA-AG------------------------KNSLRLT--HDSK-----N-RMY-------G-----RS------RFLIHGD-D--SG--H-V----G---------DSSEGGIVAS--YNI---------------RQLMLH---S-------------------------------GDKAL------------VVV------P-----------
>WP_133951993.1
-------------------TY--------RQSTGRI-FH--------N--------G-----LKL---------------GDGYA---G---DG------S------WRNIPH--AQSIS------PA------GPLPRG------RYTI-P---------G---HFVDD------------------------------------LK-NG------------------------RLALQLV--PDTQ-----N-RMF-------G-----RS------RFFIRGD-N--AT--R-T----G---------ASSGGCIVLP--GHV---------------RVLILH---S-------------------------------GDRTL------------DVV------A-----------
>WP_008211955.1
-------------------TY--------HQATGEL-DH--------N--------G-----KKV---------------ATGYA---G---KR------P------WQNHPQ--FQSLP------KK------GPLPQG------KYTI-G---------P---PFHD-------------------------------------KH-TG------------------------IYSLRLT--PDMH-----N-QMF-------G-----RS------LFLIHGA-N--SK--H-P----D---------DSSDGCIVVA--PWV---------------RHAIVA---S-------------------------------GDRVL------------EVV------P-----------
>WP_014402113.1
-------------------RY--------HQNNGLF-EH--------D--------G-----HSI---------------SEAYA---G---KG------Q------WRNQAR--YESIR------GK------GPLPRG------RYTI-L---------P---PLTY-------------------------------------PT-VG------------------------LYALRLV--PAPT-----N-HMY-------G-----RS------GFLIHGP-N--PH--H-L----D---------DSSEGCIVAS--SWL---------------RHKIWN---S-------------------------------GDHML------------EVV------P-----------
>WP_134964971.1
-------------------TY--------QKSTGDL-RF--------N--------E-----AYV---------------ESGYS---G---KS------A------WKNHPE--FQSFN------GK------GPIPRG------RYTI-G---------A---PFTH-------------------------------------PH-TG------------------------IYSLQLT--PVIG-----N-VMF-------G-----RS------GFLIHGD-S--QD--H-P----G---------DASDGCIVVS--LHA---------------RHRIWG---S-------------------------------GDRAL------------EVI------E-----------
>WP_087482271.1
-------------------VY--------HLRSHYL-SR--------N--------G-----LKI---------------SEAYS---G---NG------I------GKNNPE--MQNVK------SK------GPIPRG------RYTIVG---------T---PFKH-------------------------------------PH-TG------------------------IYTLRLR--PDDG-----N-QMF-------G-----RS------GFMIHGD-S--QA--H-P----G---------QASEGCIVAP--FWA---------------RQRIWL---S-------------------------------NERQI------------EVV------E-----------
>WP_073605150.1
M-------------------------------------------------------------------------------------------KA-------------GRDKSL--ISCITC-----AS------NPVPAS------DHQK-A-FL------PLFRPEKG-----------------------------------LGPH-TG------------------------IYSLRLR--PDAG-----N-QMF-------G-----RN------GFMIHGD-S--RV--H-P----G---------RASEGCIILR--FHV---------------RQQIWL---S-------------------------------NDRQL------------EVV------E-----------
>WP_084561882.1
-------------------TF--------AQKSGVL-TH--------N--------G-----KFI---------------KTGYA---G---FG------E------GKFNPS--MQCVR------NV------GPLPRG------KYIM-K---------EL--ILKH-------------------------------------RT-CG------------------------EYVIRLE--PDPG-----N-NMC-------G-----RS------GFLIHGD-S--KT--H-P----G---------SASQGCIILP--IKY---------------RKDMWN---S-------------------------------GDKIL------------EVI------A-----------
>WP_084547294.1
-------------------TY--------VQSNGDM-KQ--------D--------G-----VVV----F----------TGGYA---G---YGD-----E------GKNKPH--MQCVA------NV------GPLPQG------KYTLEN---------L---ILKH-------------------------------------QH-MG------------------------SYVIELK--PDPS-----N-DMC-------G-----RS------GFYIHGD-S--IS--R-P----G---------LASNGCIILA--RAQ---------------REEMWK---S-------------------------------GDKDL------------EVI------EK----------
>WP_100089841.1
-------------------TY--------SQSTGEL-KH--------N--------G-----KFI---------------VKGYS---G---KG------L------GKDNPK--MESVS------NI------GPIPKG------KYTMID---------L---IQRH-------------------------------------PH-TG------------------------AYSIRLQ--PAPY-----N-KMH-------G-----RS------GFLIHGD-S--IK--N-P----G---------TASNGCIILD--RIY---------------REQMWN---S-------------------------------NDKQV------------EVI------E-----------
>WP_017801229.1
-------------------IF--------QQSTGRL-SR--------D--------G-----KLI---------------ATGYA---G---KD------G------GKNNPE--LQATA------DT------GPLPRG------KYTIIG---------H---PFHH-------------------------------------PH-TG------------------------NYSMRLQ--PDPS-----N-IMY-------G-----RA------GFLIHGD-S--AA--H-P----G---------SASNGCIVMP--LNI---------------RHTIWS---S-------------------------------GDRRV------------EVV------P-----------
>WP_014401800.1
-------------------RY--------SQRSGYL-QQ--------N--------D-----VYV---------------EKGYS---G---SG------I------GYNNPA--LARVH------DT------GPVPVG------RYQI-L---------P---PFHP-------------------------------------PE-TG------------------------ACTLRLL--AGPQ-----T-RLS-------G-----RS------GFMIHGD-S--RI--H-P----G---------QASSGCIVLD--PRI---------------RRRIWL---S-------------------------------GDHVL------------EVV------P-----------
>WP_090807253.1
-------------------IY--------KHESHLL-YH--------N--------D----KLIT---------------DKGYS---G---KG------E------HKNKHS--SQYVR------DW------GPIPVG------LYEI-T---------A---PFPH-------------------------------------PK-TG------------------------PFSMRLN--PVCG-----T-CLG-------E-----RS------AFMIHGD-S--QT--D-P----G---------NASNGCIVLH--LPY---------------RKQIWN---S-------------------------------GDRML------------RAT------LIKS--------
>WP_014402762.1
-------------------QY--------HQSNGKL-YH--------D--------G-----KYI---------------AKGYS---G---KG------N------DRDQPG--SESHV------GS------GPIPRG------KYSI-Q---------A---PHLS-------------------------------------PY-TG------------------------PKSLRLI--PHRG-----T-RTH-------G-----RS------GFLIHGD-S--LT--H-P----G---------HASNGCIVLG--PQL---------------RERIWN---S-------------------------------GDHEL------------EVL------R-----------
>WP_028225242.1
-------------------TY--------SQSSGQL-KH--------N--------G-----LLM---------------GDGYS---G---RG------E------GKNNAA--MQSSS------NI------GPIPRG------KYQI-T---------S---PFTH-------------------------------------PH-AG------------------------PYTMRLH--PKPG-----T-MTY-------G-----RS------GFMIHGD-S--VA--H-A----R---------NASKGCIILA--PTL---------------RHRIWH---S-------------------------------GDRDL------------EVV------Q-----------
>WP_013091345.1
-------------------TY--------SQKSGQL-WH--------N--------D-----APIAG-----------GNASGYS---G---KG------A------GKNNPI--MQAKS------ST------GPIPRG------EYRI-T---------E---PFNH-------------------------------------AH-AG------------------------RYTLRLE--PAIG-----T-QTF-------G-----RS------GFMIHGD-S--LK--N-P----G---------NASEGCIIFP--LLI---------------RQRIWN---S-------------------------------GDTLL------------EVV------Q-----------
>WP_095419732.1
-------------------IY--------RQSTGRI-ER--------D--------G-----TLA---------------GVGYS---G---CG------Q------GRNNPS--RQNEA------MS------GPIPRG------TWSI-G---------A---PFTH-------------------------------------PH-AG------------------------PYTMRLT--PVPG-----T-VTY-------N-----RT------GFMIHGD-S--AA--H-P----G---------EASHGCVIVN--IVT---------------RRRIWE---S-------------------------------GDHTI------------AVS------L-----------
>WP_106302645.1
-------------------KY--------SQATGVI-SH--------D--------G----NSLT---------------PAAYS---G---VG------P------GKNNPS--AQMQE------GI------GPIPRG------AWTI-G---------P---PFTH-------------------------------------PH-AG------------------------PYTLRLS--PQTG-----T-VTF-------G-----RS------GFLIHGD-S--SV--H-P----G---------QASNGCIIAG--MNN---------------RQHIWA---S-------------------------------GDHTL------------IVT------Q-----------
>WP_027818023.1
-------------------TY--------SQHNGRI-YH--------D--------G-----SLV---------------GIGYA---G---KD------D------GKDNPA--AQNQV------GI------GPIPRG------TYAI-G---------A---PFTH-------------------------------------RH-AG------------------------VYTMRLT--AQPG-----T-NTF-------G-----RS------GFMMHGD-S--IE--Q-P----G---------DASDGCVIQN--LMV---------------RRQVWE---S-------------------------------GDHTL------------ELV------Q-----------
>WP_026396769.1
-------------------IY--------NQASGEL-TR--------A--------G-----KFV---------------EIGYS---G---HG------D------GKNKPS--MQDKA------SI------GPTPKG------TYTF-S---------A---PFTH-------------------------------------PH-SG------------------------RYTMRLH--PQTG-----T-NTF-------G-----RS------GFMIHGD-S--IR--H-P----G---------EASEGCVIMS--IKT---------------RTQMWE---S-------------------------------GDHTL------------VVQ------------------
>WP_129562727.1
-------------------TY--------HQASGRL-ER--------N--------G-----TVV---------------IGGYS---G---IG------A------GKNNPT--MQATP------NV------GPIPRG------EYRI-G---------A---PFTH-------------------------------------AH-SG------------------------VYTMRLT--PING-----T-ITF-------G-----RD------GFMIHGD-N--VA--H-P----G---------LASNGCVIER--MAV---------------RSQIWS---S-------------------------------GDHIL------------KVV------Q-----------
>WP_069750528.1
-------------------QY--------SQKTGRL-TH--------D--------A----DPVV---------------EHGYS---G---RA------A------GKNNPD--MQDQL------GL------GPIPTG------SYTI-S---------A---PFEH-------------------------------------SH-AG------------------------ACTMRLT--PDAD-----T-DTH-------R-----RT------GFLIHAD-D--PA--H-P----G---------PISDGCIVVD--RRV---------------CKRIWR---S-------------------------------LDQQL------------NVV------A-----------
>WP_128898037.1
-------------------KY--------SQSTGRL-TR--------D-------GG-----ELV---------------GQGYS---G---NG------I------GKNDPH--MQSAR------NV------GPIPVG------NGSI-E---------A---PFRH-------------------------------------PH-AG------------------------NYTMRLV--PSPM-----T-NTY-------G-----RT------GFMMHGD-S--AA--H-P----G---------RASDGCIIMS--FPA---------------RERVWE---S-------------------------------SDHRL------------QVV------P-----------
>WP_126240226.1
-------------------TY--------SQSTGQI-SR--------N--------G-----TQV---------------GVGYS---V---RS------A------GKNNHA--MQNVR------SI------GPIPVG------TYAI-G---------A---PFHH-------------------------------------PH-AG------------------------NYTMRLT--PQVG-----T-DTL-------G-----RT------GMLIHGD-S--IQ--N-P----G---------QASSGCIVQS--QQI---------------RRRVWT---S-------------------------------GDRTL------------QVI------P-----------
>WP_092194370.1
-------------------HY--------NQRSGKI-VG--------P--------G-----GED---------------YQGYS---G---RG------V------HKNEPR--SEAIV------DS------GPIPRG------TWRI-N---------P---DHYDS------------------------------------AT-LG------------------------PFVLKLS--PVG------H-SAH-------G-----RT------HFRIHGD-K--AG--A-L----G---------TASKGCIVLS--REV---------------RKAIVR---S-------------------------------GETTL------------EVR------------------
>WP_092193510.1
-------------------IY--------DQQSGRI-TG--------P--------G-----GEE---------------YQGYS---G---HP------P------HRNQPA--SENIV------NE------GPIPRG------SWRI-D---------S---ELRNS------------------------------------AQ-TG------------------------QMILLLN--PVG------H-TAH-------G-----RR------SFQIHGD-S--AR--R-P----G---------LASSGCIVLP--RNA---------------RIAISQ---S-------------------------------GDTSL------------IVR------------------
>KYQ94011.1
-------------------TY--------NQKTGEI-SG--------N------YEG----KSYS---------------GQGYS---G---HG------T------HRNKPE--DQNIK------NE------GPIPTG------TYSI-G---------K---EHKG--------------------------------------K-NG------------------------PVILDLK--PHSS-----N-DMH-------G-----RS------DFQIHGD-S--IK--N-P----G---------TGSRGCIVLP--REV---------------RESISK---S-------------------------------GDSEL------------KVV------NE----------
>KYQ89456.1
-------------------TY--------SQTTGRI-SGVF------Q--------G----KPYT---------------AQGYS---G---RG------I------YKNVPE--YQYVK------NQ------GPIPQG------TYTI-G---------K---PHVS-------------------------------------VK-TG------------------------RYVMDLT--PNPN-----N-NMF-------G-----RS------DFQIHGD-S--IL--D-P----G---------NASNGCIVLS--HDA---------------RVTIYT---S-------------------------------GDLIL------------TVV------KG----------
>AXG67552.1
-------------------TY--------HITSGEMLDK--------N--------G-----KRV---------------ATGYS---G---KG------K------HKNVVA--DTAVV------GE------GPLPIG------HYTI-N---------A---PRTS-------------------------------------QK-TG------------------------PYAMDLS--PAKE-----N-QMF-------G-----RS------AFQIHGD-S--VK--N-P----G---------TASSGCIIMP--RNI---------------RELIWN---S-------------------------------GDHEL------------EVK------A-----------
>AQT28665.1
-------------------QY--------KQSTGEL-RD-------AS--------G-----KLV---------------AKGYA---G---KG------E------YKNRHE--CQTVP------NM------GPVPVG------CYTL-N---------P---PHTS-------------------------------------LK-TG------------------------PYAMDLV--PDSS-----N-EMF-------G-----RS------AFQMHGD-S--LR--N-P----G---------SASSGCIIMP--RTI---------------REAVWA---S-------------------------------RDHRI------------EVI------A-----------
>XP_003287163.1
-------------------TY--------EQSTGKL-YD-------SS--------N-----KHV---------------ATGYS---G---NG------T------HINKAD--SQGVK------SK------GPLPRG------TYTM-N---------E---PRKS-------------------------------------DK-TG------------------------AYAMDLT--PSPE-----N-NME-------G-----RD------SFQIHGD-N--SK--G-D----K---------SASEGCIILS--RDI---------------REKMWT---S-------------------------------NIHKL------------KVV------DKV---------
>WP_087022278.1
-------------------TY--------YQSTGNL-YL--------D--------D-----EFV---------------AQGYS---G---KG------D------HKNKPD--SEHIV------GQ------GPIPRG------KYSI-G---------S---PRRS-------------------------------------QR-TG------------------------PYVLPLT--PIG------H-SAH-------G-----RS------AFQIHGD-S--IS--D-P----G---------TASSGCIILT--RNI---------------RTKIWD---S-------------------------------GDHEL------------EVK------RRK---------
>WP_140203835.1
-------------------QY--------VQATGEL-YF--------D--------E-----KLV---------------ATGYS---G---KA------E------YKNRPK--MQHMK------NL------GPIPRG------EYKI-H---------E---PRRS-------------------------------------DR-TG------------------------PYVLPLS--PVG------H-GAY-------N-----RT------DFQIHGD-S--IK--N-P----G---------TASSGCIIMP--RKV---------------REKIWN---S-------------------------------GERKL------------IVV------AEL---------
>WP_055734988.1
-------------------EY--------KQSNGNI-YF--------G--------K-----RKI---------------ERGYS---G---KG------T------AKDTPS--LEHLR------GM------GPIPRG------WWKI-L---------S---PRTS-------------------------------------VK-TG------------------------AYVLPLE--PYN------H-NAH-------G-----RS------SFQIHGD-S--KA--N-P----G---------TASSGCIILS--RAT---------------RQKIWQ---S-------------------------------GVRYL------------KVV------S-----------
>PCI69281.1
-------------------EY--------KQSSGEL-WR--------N--------G-----QKI---------------AQGYS---G---KG------A------GKNNDS--MENFT------TI------VPIPRG------KYRI-N---------S---PRDS-------------------------------------VN-TG------------------------PYVLPLL--AVG------H-TAH-------G-----RT------SFQIHGD-S--IK--Y-P----G---------TASSGGIIMP--RAI---------------REKIWG---S-------------------------------HDREL------------TVV------R-----------
>WP_044302606.1
-------------------QY--------DQSSGEL-KR--------N--------K-----IVW---------------AKGYS---G---AG------A------AKNDPS--QESVK------NK------GPIPAG------KWKI-A---------A---PIDS-------------------------------------KK-TG------------------------KFVLPLT--PEG------H-TAH-------G-----RT------AFQIHGD-S--VK--N-P----G---------TASSGCVILP--RHI---------------REHIAA---S-------------------------------GEKTL------------SVV------K-----------
>WP_045318951.1
-------------------SW--------DQSEGAL-YF--------D--------G-----RWV---------------ARGYS---G---RG------E------GRNNPA--MEAVR------GV------GPIPAG------RWRI-G---------P---PRTS-------------------------------------TR-TG------------------------PHIMDLT--PIG------H-DAH-------G-----RS------AFQIHGD-N--AT---------G---------DASSGCIVLP--RAY---------------RERISG---G-------------------------------AFSVL------------EVT------P-----------
>WP_046194887.1
-------------------TW--------DQSAGEL-RR--------A--------G-----KVV---------------SRGYS---G---NG------R------GKNNPS--MQAAR------GV------GPIPRG------RWKV-G---------K---PYAS-------------------------------------GN-TG------------------------PFTMPLY--ADDGKLDDVH-QPT-------G-----RS------AFRIHGD-S--IA--N-P----G---------TASHGCIILP--RAI---------------RDLIWS---S-------------------------------GDRDL------------EVV------E-----------
>WP_035089194.1
-------------------SY--------SQSTGEL-RF--------Q--------G-----RVV---------------ARGYA---G---AGKTK--AA------GRNNPA--MEAVV------AK------GPIPRG------LWRI-G---------P---AYRN-------------------------------------PN-LG------------------------PICMNLD--PVG------H-DAH-------G-----RT------LFRIHGN-N--SA--D----------------DASHGCIILG--PTI---------------RTMIAQ---S-------------------------------ADKML------------EVT------E-----------
>OUS25180.1
-------------------EY--------DQSSGVI-RL--------N--------G-----AYM---------------GQGYA---G---TG------G------GRDNPD--MEDRE------DV------GPILRG------TYDI-G---------T---SYRH-------------------------------------SS-LG------------------------PAVMNLD--PVG------H-NAH-------G-----RT------LFRIHGN-N--AR--D----------------DASEGCIVLP--PNV---------------RRLIAG---S-------------------------------ADRRL------------EVV------R-----------
>RLT97323.1
-------------------KY--------DQSSGEL-RY--------N--------G-----ALI---------------GTGYA---G---SG------V------GKNNPK--MEHVA------DV------GPIPKG------EYKI-G---------P---SYKS-------------------------------------ATGLG------------------------PIVMDLD--PVG------H-NAL-------G-----RT------LFRIHGD-N--ST---------G---------TASEGCVIMP--RTV---------------REKVSI---S-------------------------------QDRIL------------EVV------D-----------
>WP_078119250.1
-------------------QY--------SQSTGVL-TR--------D--------G-----RVV---------------GTGYS---G--AAG------V------GRNNPD--AERLT------DV------GPIPRG------QYRI-G---------A---QYSH-------------------------------------QS-KG------------------------PVTMALN--PVN------H-SAH-------G-----RM------HFLIHGD-S--IR--N-P----G---------NASQGCIILR--RDI---------------RERIAN---S-------------------------------GDAVL------------EIV------R-----------
>WP_053982270.1
-------------------IY--------SQATGRL-WC--------D-------KG-----ELV---------------AVGYS---G---FG------V------GKNNPE--CQHIV------DV------GPIPRG------LYGI-G---------S---AYNS-------------------------------------SN-VG------------------------PLSLPLN--PID------H-NAF-------G-----RT------AFVIHGD-S--TT--R-P----G---------AASKGCIILA--RDV---------------RKLIAG---S-------------------------------GDNFL------------KVI------E-----------
>RLP53264.1
-------------------EY--------SQSTGRL-TH--------N--------G-----VFV---------------EKGYS---G---YR------E------GKDNPD--MERIV------NV------GPIPRG------TYHI-G---------S---PRGS-------------------------------------SE-SG------------------------PHVLDLS--PYG------H-NAH-------G-----RT------EFLIHGD-S--MN--N-P----G---------NASKGCIILS--RKT---------------REKISS---M-------------------------------SDNVL------------EVV------R-----------
>WP_083674840.1
-------------------IY--------SQSSGEL-RR--------N--------G-----VIV---------------ATGYS---G---GG------E------GKNNSR--VEQKR------DV------GPIPRG------VYRI-G---------L---PRSS-------------------------------------SR-HG------------------------PHYMALT--PEPG-----T-QTY-------G-----RS------GFLIHAD-S--IE--R-P----G---------EASEGCIILP--LKI---------------RQLIST---S-------------------------------RETTL------------VVQ------------------
>PYQ40240.1
-------------------TY--------AQQSGDL-EQ--------D--------G-----RPV---------------ATGYS---G---AN------Q------GKNNPA--LQNVP------NV------GPIPCG------RWTITG---------P---PVDT-------------------------------------QD-HG------------------------PYVLRLE--PAAE-----T-QTH-------A-----RA------GFLIHGD-S--KA--N-P----G---------TASHGCIILP--RAI---------------REQVWQ---S-------------------------------GDREL------------EVV------AEI---------
>PYX28242.1
-------------------TY--------AQKTGAL-RQ-------PN--------G-----KVV---------------ATGYS---G---FD------N------GKNNPA--MQAIH------DV------GPIPQG------KWTIAG---------P---PINT-------------------------------------TE-HG------------------------PFVLRLE--PASS-----T-NTF-------S-----RS------GFLMHGD-A--IN--A-P----G---------TASRGCVIMP--RKV---------------REEVWS---S-------------------------------GDTEL------------EVV------PEL---------
>PYP84243.1
-------------------TY--------KQSSGEM-LN-------AD--------G-----KTI---------------AMGYS---G---HL------Q------GKNNPD--LQSQP------DV------GPIPQG------LWSILG---------P---PVDT-------------------------------------TS-HG------------------------PFVLHLH--PDSD-----T-RTF-------G-----RS------GFLIHGD-S--IV--H-P----G---------MASLGCIILL--RTA---------------REQIWQ---S-------------------------------NDHRL------------QVV------Q-----------
>WP_035236371.1
-------------------TY--------QQISGKLISQ--------D--------G-----KLH---------------ASGYS---G---SP------E------GKNDPA--KQELH------AV------GPIPRG------TYTV-G---------E---PFSS-------------------------------------SQ-HG------------------------PWAMPLE--PDAV-----N-QMF-------G-----RD------GFLMHGD-S--IE--H-P----G---------CASEGCIIMP--RPV---------------RENVWN---S-------------------------------GDHRL------------QVV------QGA---------
>WP_008492702.1
-------------------TY--------SQSTGEL-SE--------N--------G-----RLV---------------GKGYS---G---TQ------G------GRNNPA--MQSVP------NI------GPIPQG------TYTI-G---------A---PHDT-------------------------------------TT-HG------------------------PYVMRLT--PIPG-----S-VTF-------G-----RN------GFLIHGD-N--RR--H----------------DASQGCIIMG--PQI---------------RQKIWA---S-------------------------------GDHRL------------QVT------K-----------
>WP_084169683.1
-------------------VY--------KQSNGEL-SH--------N--------G-----RIVKQ-----------GNSGGYS---G---SG------A------GKNNPA--MQATR------SI------GPIPQG------TYNI-G---------T---PRHS-------------------------------------AH-VG------------------------RYAMPLT--PEVG-----T-DTF-------G-----RS------AFYMHGD-S--VA--H-P----G---------SASEGCIIMD--PHT---------------RSQVWT---S-------------------------------GDRKL------------QVI------Q-----------
>WP_082582894.1
-------------------TY--------HQRTGVI-ER--------A--------K-----SKF---------------TGAYA---G---HG------V------GKNNPD--MQMVR------GV------GPLPQG------SYRI-Q---------S---PRDS-------------------------------------HR-VG------------------------HYAMPLS--PLAG-----T-QTY-------G-----RT------AFYIHGD-N--PS--H-A----G---------DSSTGCIVIG--RQQ---------------RQRIWT---S-------------------------------GDHQV------------DVV------P-----------
>WP_115495102.1
-------------------TY--------SQTTGTL-TH--------N--------E-----HIV---------------GHGYS---G---YG------A------GKNNFP--MQTVR------DA------GTIPEG------YYTI-G---------S---PHRS-------------------------------------DH-VG------------------------NFAMSLT--PEPG-----T-RTL-------G-----RD------AFFLHGD-S--TR--H-P----G---------SASNDCIIMD--RII---------------REKVWT---S-------------------------------GDRQL------------KVV------P-----------
>WP_114826395.1
-------------------VY--------RQTTGEL-LH--------E--------G-----KLI--------------EANGYS---G---HG------H------GKNNAS--MQSVR------DV------GPIPQG------RYLI-N---------A---PHNY-------------------------------------EH-VG------------------------PFAMSLT--PAPE-----T-DTF-------G-----RF------AFFIHGD-S--MR--H-P----G---------EASDGCIVAP--LAA---------------RYRVWR---S-------------------------------KDRDL------------TVI------A-----------
>WP_128576197.1
-------------------TF--------QQSTGNL-SF--------N--------G-----DFV---------------ERGYS---G---AA------T------GKNNPA--MQAVP------NI------GPIPRG------TYDI-G---------A---PHTS-------------------------------------PH-TG------------------------TYTLNLT--PGPG-----T-NTF-------G-----RS------AFRIHGD-S--LH--H-P----G---------TASEGCVIMS--VTT---------------RHRIWG---S-------------------------------GDHTL------------EVV------Q-----------
>ATW62974.1
-------------------LY--------EQRSGNF-YLADI----ED--------G----RALV---------------ACGYS---G---KG------Q------SRNNPV--HQDRQ------AL------GPLPCG------VWRI-H---------P---AITH-------------------------------------KR-LG------------------------PIAIPLT--QTKG-------ETF-------G-----RS------AFYIHGD-N--SR--G-D----Y---------SASSGCIILP--RDV---------------RTFVSR---S-------------------------------GIGTL------------TVV------PG----------
>WP_105997503.1
-------------------VY--------SQSRGHL-YLADS----QD--------V----RAHV---------------ASGYS---G---AP------R------YQNNTE--SEALV------SR------GPIPRG------VWRM-E---------P---AFNH-------------------------------------GR-LG------------------------PVAIPLE--PVEE-----K-TAL-------G-----RS------GFFIHGD-N--SR--G-D----A---------SASFGCIVLD--RKT---------------RDLLALGVGQ-------------------------------GIRTL------------VVV------D-----------
>WP_021691790.1
-------------------RY--------EQSTGRF-LRAS-----RT--------G----ASLI---------------ATGYA---G---AK------D------CLNDPA--KDHVR------AC------GPIPKG------YYRL-R-------------VFDH-------------------------------------PR-FK------------------------APAIRCF--PEPG-----T-EMH-------G-----RS------GFYIHGD-N--PA--G-D----R---------SASSGCIILP--SAI---------------RQRIAALI-P-------------------------------RDDVL------------QVV------P-----------
>RIZ66306.1
-------------------VY--------HQNNGGI-YR--------D--------G-----ALV---------------GLGYS---G---IN------D------GLDNPA--EQNVA------DV------GPIPVG------TYDI-G---------E---AFTH-------------------------------------PQ-CG------------------------PMSMRLT--PQDG-----T-NTF-------G-----RD------GFLIHGD-N--QD--M-N----H---------TASHGCIILP--KII---------------RAAISA---S-------------------------------GDTVL------------TVV------EG----------
>WP_009548806.1
-------------------EY--------ETSTGRI-YR--------N--------G-----QLI---------------GVGYS---G---NQ------S------GLNNPD--AQNTS------NV------GPIPKG------SWNI-G---------G---AYKS-------------------------------------QN-TG------------------------PQTIVLT--PKPE-----T-ETY-------G-----RS------AFRIHGD-N--SK--G-N----M---------SASNGCIVAS--PSI---------------RDQIIN---S-------------------------------GDKLL------------VVR------P-----------
>THD60770.1
-------------------IY--------FISTGRI-EHQAD-----N--------G---NIDFS---------------GNGYS---G---RG------V------GLNNPA--MQSLI------GTEDGLPAGPIPVG------RWII-G---------P---PHYS-------------------------------------PR-TG------------------------PGTMNLT--PAPG-----T-NAL-------G-----RN------LFRIHGD-N--LR--A-N----H---------TASEGCIIAD--KRI---------------RGRISD---S-------------------------------GDTCL------------LVR------P-----------
>OCK46764.1
-------------------QY--------NQRTGEL-SR--------D--------G-----AYV---------------ASGYA---G---RG------S------GINNPA--MQNAP------NT------GPIPVG------NYTI-G---------P---MRDN-------------------------------------VTGSG---------------------TTLRNSMRLV--PSPS-----N-NMQ-------G-----RA------GFLIHGD-N--RR--R-N----Q---------TASEGCIILD--PEV---------------RSLIDL---S-------------------------------GDSDL------------KVEDP---IPAIVPF-----F
>PYS03907.1
-------------------WY--------SQATGQV-SH-------FDP-----ETG----FTFV---------------ATGYA---G---HM------H------GLNNPS--LQGTL------NI------GPIPVG------NYTI-A---------P---QRDN-------------------------------------VT-TN--------------------RTILPASMRLI--PDPK-----N-WMF-------G-----RA------GFLIHGG-D--ME--K------R---------TSSNGCIILP--LEI---------------RNLIGN---S-------------------------------NDKIL------------IVY------------------
>WP_083386147.1
--------------------I--------DNQSGAT-TP--------D--------------------------------GDGYA---G---HN------L------GLNNPD--YQNVPGTGQNSNG------GPLPQG------AYTI-E---------P---QQNN-------------------------------------VTGTGV---------------------QLPASMRLT--PYPS-----N-NMF-------G-----RS------GFLIHGG-N--MS--T------Q---------SSSQGCIILP--KAN---------------RDIIGN---S-------------------------------GDNVL------------RVV------P-----------
>WP_082548073.1
-------------------VV--------SQSSGQI-THVPT-----D--------GVGPPEPIF---------------DGAYT---G---QG------I------GVNNPA--LSFVP------SI------GPVPIG------DYSM-G---------P---QQDN-------------------------------------RTGSG---------------------HTLKSSIRLT--PAAS-----N-WMF-------G-----RG------GFLIHGD-N--AR--H-N----R---------SASEGCIIVP--QNI---------------RDKMGR---S-------------------------------SDKTL------------QVV------P-----------
>WP_020721809.1
-------------------TY--------SQSTGRL-YH--------D--------G-----EDI---------------GTGYS---G---RG------A------GLDNPA--MESVP------NV------GPLPEG------LYQI-G---------V---QYTH-------------------------------------PH-TG------------------------PITMRLS--PDIS-----N-VMF-------G-----RG------GFLIHGD-N--ST--H----------------TASEGCIVLP--RSI---------------REQIAQ---S-------------------------------TDRRM------------KVI------A-----------
>WP_084026161.1
-------------------IY--------SQGLGTL-YRKRSPI---D--------Q----PSVE---------------GQGYA---G---FG------K------GVNNPV--TQCLE------DF------GPIPRG------QYTI-S---------D---PIAS-------------------------------------PT---------------------------QFSLPLI--PAIA-----N-DMC-------NP---PRS------NFLIHGD-R--KLPRP-P----D---------TASQGCIILA--LDV---------------RKKIWE---S-------------------------------GDRDL------------TVV------E---YG------
>WP_015664120.1
-------------------IY--------SQALGTI-YRQSVV-------------G--DKPTAM---------------EAGYA---G---GG------A------GLNNPD--MQCLE------DT------GPIPRG------DYVI-G---------A---PVVG-------------------------------------PT---------------------------DYALPLI--PKPG-----T-DVC-------NP---PRK------NFYIHGD-Y--KRTEP-P-RRTG---------AASHGCIVMS--RAT---------------RQNIWE---S-------------------------------GDTDL------------RVV------D---YS------
>WP_128466697.1
M---------------------------------------------KD--------G---AEKLK---------------GFGYA---G---IN------R------GLNNPA--MEQVP------FV------GPLPKG------IYEI-T---------G---HNSD----------------------------------------IA------------------------TYNILLE--KIKV-----D---------S-K-----RD------SFRIHGG-K--PE--P-D----R---------TASQGCTILD--LTT---------------RKKILA---S-------------------------------KIQYL------------EVV------K-----------
>WP_092879242.1
-------------------VY--------EQATGIL-LT-------CE-------GG---RYDTL---------------AVGYS---GS-LSK------H------GKNDPD--QQCVR------GV------GPLPCG------SYTV-G---------P---PGPG----------------------------------------PS------------------------PYSLALT--PDPT-----N-DMC-------G-----RS------GFLIHGD-S--LQ--H-P----G---------DASDGCIILK--ISE---------------RSAIVA---T-------------------------------GLKTL------------VVV------ARI---------
>WP_133318095.1
-------------------------------------TR-------LS-------RG-----RAI---------------CAGVR---W---SR------C------RKNNPD--LQCVQ------DI------GPIPAG------WYTI-G---------Q---ATAD----------------------------------------PA------------------------PLTLPLQ--PDPG-----N-EMC-------G-----RS------GFLIHAD-N--IA--K-P----G---------WTSNGCIVIG-DRTI---------------REKIRD---S-------------------------------GVNRL------------LVV------R-----------
>WP_126072509.1
MLVG-----------KDGMSY--------------------------Q-------FG---------------------RENAGYA---G---TP------L------YKNNPD--ADHIR------NG------GPLPEG------RYMI-G---------D---VTNH----------------------------------------KG------------------------PSSIALR--PSAE-----N-DMH-------G-----RS------DFLIHGD-N--GL---------G---------TASEGCIILP--RDM---------------RDGIVN---S-------------------------------NVKEI------------RVV------R-----------
>WP_080933013.1
-------------------TY--------SQSGKTL-TCTN------D------TTN---VIYLS---------------CNGYA---G---TA------D------GRNNPD--ADDQS------GV------GPLPRG------VYTV-G---------P---VFKH-------------------------------------PH-AG------------------------PVTRRLI--PDSS-----N-NMH-------G-----RS------GFLIHGD-N--VR--H----------------DASNGCIVAP--PDC---------------RKAIPP---G---------------------------------ETL------------TVV------R-----------
>KFJ12528.1
-------------------VY--------TQSTGNL-TCTR------D--------G---IETVN---------------NNGYA---G---AG------Q------GRNNPD--MQDVL------NT------GPLPRG------NYTI-G---------E---AFRH-------------------------------------RT-AG------------------------IATRRLT--PAPE-----N-DMQ-------G-----RA------GFLIHGD-N--AT---------G---------TASEGCIVMP--RTI---------------RDSLND-----------------------------------GDS-L------------EVI------R-----------
>WP_088740887.1
-------------------TY--------HQSTGQL-YH--------N--------G-----TLV---------------GTGYS---G---SGNTT--SS------GRNNPA--MQQMH------NQ------GPIPQG------TWQI-G---------T---AYQH-------------------------------------AQ-KG------------------------PTSMNLT--NTSG-------NTF-------G-----RS------AFMIHGN-N--AQ--N----------------NASQGCIILP--PTV---------------RQQIAN---S-------------------------------TDKTL------------IVV------P-----------
>WP_119154575.1
-------------------YF--------DNASGKI-FH--------E--------R-----HFV---------------GVGYS---G---AGNGEGPGA------GRNNPA--LQHLR------GI------GPIPAG------NYRI-G---------A---AYHH-------------------------------------PS-KG------------------------RLCMALT--PDG------H-DAL-------G-----RS------GFLIHGD-N--AQ---------G---------DASQGCIIAD--STI---------------RTMIAT---S-------------------------------SDRRL------------TVL------------------
>WP_095921969.1
-------------------KY--------EQSTGRL-YN--------G--------S-----ELV---------------ETGYS---G---VL------T------NKNNPD--RQQVK------GM------GPLPRG------TYRI-T---------G---SSTS----------------------------------------KG------------------------PVTVNLE---QTS-----G-ETF-------G-----RS------LFRVHGE-R--RN--K-P---AG---------FASEGCIIMS--QPT---------------RRRILR---E-------------------------------GGNI-------------EVV------R-----------
>WP_125287932.1
-------------------IY--------QQSTENL-YP--------D--------S-----EYI---------------DRGYS---G---VL------T------NKNNPD--RQQVR------GM------EPIPRG------KWRI-T---------Q---RTHT----------------------------------------KG------------------------PMTIVLR---QIT-----G-ETF-------G-----RT------GCRIHGE-R--IG--K-P---AG---------FASQGCIILR--SAT---------------RDRIWS---S-------------------------------HDKEL------------EVI------R-----------
>WP_090121877.1
-------------------TY--------YQSTGEL-WH--------K--------G-----KLV---------------GTGYS---G---NL------T------NKNNPD--RQHVK------GM------GLLPRG------TYHI-G---------G---HSNS----------------------------------------KG------------------------PMTIILK---MTS-----G-ESF-------G-----RS------AFRIHGE-R--KPP-K-P---AG---------FASEGCIIMG--PHV---------------RSKVIL---S-------------------------------SDRTLG------LY--GEVLG-----S-----------
>WP_123801679.1
-------------------IY--------KQSTGEL-FQ--------D--------G-----KLI---------------EKGYS---G---VL------T------NKNNPD--REQVR------GM------GPIPRG------IWKI-G---------S---TGTS----------------------------------------KG------------------------PLTITLI---HIS-----G-ETY-------N-----RDM----RTFRIHGE-K--VH--GVP----G---------FASSGCIIMY--PHT---------------RLLVSK---D-------------------------------RGAYL------------EVI------R-----------
>WP_137269985.1
-------------------MY--------EQSTGRL-YQ--------N--------G-----NYK---------------GTGYS---G---SL------T------NKNNPE--RQHVK------GM------GPLPRG------TYRI-G---------G---YTRS----------------------------------------KG------------------------PWTIELM---QIS-----G-ETF-------G-----RN------LFRIHGD-K--RA--G-T---QG---------FASAGCIIIN--PSV---------------RLLIIN---S-------------------------------GDNTL------------KVV------R-----------
>WP_101826315.1
-------------------VY--------HQSTGEL-YY--------N--------G-----EKV---------------GKGYA---G---RM------T------NKNNPD--RQQVK------GL------GPLPRG------KYLI-K---------G---VTHS----------------------------------------KG------------------------PLTIVLE---QKT-----G-ETF-------G-----RN------NFRIHGE-R--KK--E-P---AG---------WASEGCIIMG--QDV---------------RKRVAK---S-------------------------------IGGYL------------EVV------R-----------
>WP_049583758.1
-------------------TY--------HQSTGEM-YH--------N--------G-----ELV---------------ETGYS---G---RM------T------NKNNPD--RQQVK------GL------GPIPRG------KYRI-D---------S---FNSS----------------------------------------KG------------------------PMTIVLK--PDSS-----N-EMF-------G-----RD------AFRIHGE-R--IH--G-P---RG---------WASEGCIILG--PNT---------------RWSIIR---S-------------------------------GDRDL------------EVV------K-----------
>WP_101822886.1
-------------------IY--------HQRSGDL-YL--------N--------G-----EFI---------------GTGYA---G---RM------T------NKNNPD--RQHVR------GL------GPLPRG------TYHF-G---------Q---ISRK----------------------------------------FG------------------------PMTVQLV--PDAT-----N-TMY-------G-----RS------HFYVHAE-R--RN--P-P---FG---------WASEGCIVVN--ATI---------------RHRLVN---S-----IRG-----------------------GERQL------------VVV------E-----------
>WP_133522708.1
-------------------IY--------SQSTGEL-RH--------N--------G-----ELV---------------GTGYA---G---VY------T------NKNNPD--RQQVK------DM------GPLPRG------KYTI-Q---------P---DNGR----------------------------------------MG------------------------PLSLKLV--PQST-----N-NMQ-------G-----RA------GFYIHGD-K--SR----PGAILG---------FASEGCIVIN--RTA---------------RHSIAR---S-------------------------------GDNQL------------EVI------R-----------
>WP_135205217.1
-------------------GY--------EQSTGNL-YR--------D--------GV--VVAPV---------------AQGYS---G---YG------S------GKNNPD--MQAAS------DL------GPIPVG------EYSI-G---------P---MVEL----------------------------------------HG---------------------GQVKNAVTLT--PSPA-----N-QMF-------G-----RT------GFFCHGD-S--ND--H-P----G---------EASQGCIIIK-ELAI---------------RQQMAA---S-------------------------------APAIL------------RVV------RGP---------
>WP_047534277.1
-------------------LY--------HQSTGDL-FY-------LN--------GI--SVNPI---------------EKCYS---G---YG------D------CKNKPE--FQGVK------NL------GPIPRG------TYTL-G---------S---FTEI----------------------------------------AG---------------------GRIKKAVPLT--PHVS-----N-NML-------G-----RD------GFYIHGE-N--QL--K-P----G---------EASEGCIICS--VNT---------------RDLMVA---S-------------------------------LPSIL------------HVE------KGP---------
>WP_072927759.1
-------------------EY--------NQQTGEL-RH--------N--------G-----EFI---------------AQGYS---G---KG------V------AKNDPS--KQHIR------DN------GPIPKG------YWRI-A---------G---HNNN----------------------------------------KS------------------------PWTLVLE--PLAG-----T-NTF-------G-----RD------SFLIHGD-N--RR--T-V----G---------DSSKGCIIIN-GAEL---------------RRSIFN---S-------------------------------GDTVL------------VVR------------------
>WP_072277435.1
-------------------EY--------NQRTGEM-TH--------N--------G-----AHY---------------ANGYS---G---SP------E------GKNNPS--KENVG------FV------GPIPRG------YWRI-T---------R---HTRS----------------------------------------KG------------------------NWTIELV--PIAG-----T-NTF-------G-----RN------AFRIHGD-N--PK--T-L----G---------SSSEGCIIIN-GANV---------------RANIFN---S-------------------------------GDDIL------------VVR------------------
>WP_045404521.1
-------------------KY--------KVSTGVL-SH--------N--------G-----VFV---------------ANCYS---G---AG------E------SKDKPE--CEGQR------NR------GPIPRG------IYFI-A---------G---WNNH----------------------------------------KS------------------------AEAIILE--PIAG-----T-NTF-------G-----RD------HFQIHGD-K--KG--QPP----G---------SASAGCIIMN-GQDK---------------RHMIYD---S-------------------------------GDTIL------------VVR------S-----------
>WP_036806337.1
-------------------QY--------SQSTGVL-TH--------N--------G-----SFI---------------AKGYS---G---HG------A------GLNNPS--MQDAY------LT------GPIPQG------HYRI-N---------G---YNNH----------------------------------------KG------------------------PYTVKLI--PILG-----T-NTY-------G-----RD------AFRIHGD-R--ND--G-S---YH---------QASEGCIVIN-GAEL---------------RKSIAS---S-------------------------------SDDIL------------VVV------P-----------
>WP_112197888.1
-------------------EY--------NQSSGEL-KH--------N--------G-----QLF---------------QQGYS---G---HG------A------GINNPA--MEPVS------SQ------GPIPKG------YYRI-T---------G---AHNT----------------------------------------VT------------------------PVTIILE--PILG-----T-NTY-------G-----RD------LFRIHGG-S--RS--G-G----R---------NAPNGCIIID-GVRN---------------REQIMN---S-------------------------------GDTIL------------VVR------------------
>WP_083438172.1
-------------------QY--------EVTSKKL-YH--------N--------N-----ALV--------------FSGGYA---G---RG------E------HKNRPT--SEHIE------NW------GPIPRG------KWRI-G---------G---YTNN----------------------------------------KG------------------------PLTITLT--PGPG-----T-HTY-------G-----RT------AFRIHGE-S--VS--D-P----G---------NASQGCIIVG--YNA---------------RLAMVN---S-------------------------------GDRDL------------EVV------W-----------
>WP_127958065.1
-------------------TY--------DQYSGRM-YH--------N--------G-----VMA--------------RDVGYS---G---KG------A------HKNNPA--SEAIR------NW------GPIPRG------RYTI-G---------N---VTNS----------------------------------------KG------------------------DMTIVLI--PSQS-----N-QMF-------G-----RT------AFRIHGD-S--RT--H-P----G---------EASEGCIVIG--SRT---------------RSAIIE---S-------------------------------MDREL------------VVE------------------
>WP_131865222.1
-------------------TY--------NQRVGSL-CH--------N--------G-----NFI---------------EKGYS---G---AA------P------YKNDPA--AQSIP------FK------GPIPRG------VYNI-T---------H---ATHS----------------------------------------KG------------------------PLTIVLE--PKPA-----T-NTF-------G-----RS------LFRIHGE-S--KI--S-P----G---------NASQGCIIVG--ADT---------------RSAIME---S-------------------------------NDREL------------IVK------------------
>WP_046396219.1
-------------------IY--------QQYSGEI-YH--------D--------T-----KLI---------------GHGWS---G---QG------I------HKNNPA--SEGIK------NL------GPIPRG------YYKI-T---------G---ENNS----------------------------------------KG------------------------PMTIILD--PCSC-----N-DMH-------G-----RS------AFRIHGA-S--RK--D-P----Q---------HSSEGCIILN--RDI---------------RREILL---S-------------------------------HDTDL------------VVE------------------
>WP_082219379.1
-------------------VY--------DQSSGKL-SAVE------N--------G---VEREI---------------GTGYS---G---DK------D------HYNDPN--SQNLK------NK------GPLPVG------EYQL-T---------D---TNNH----------------------------------------KG------------------------PLTISLS--PDSE-----N-QMF-------G-----RN------GFLIHGD-N--KS--Q-N----N---------TASEGCIILD--KGA---------------RQSIIN---S-------------------------------GIKTL------------YVT------P-----------
>ETO14761.1
-------------------SY--------KSREGKF-CL--------N--------G---GNTYVD--------------QEAYS---G---NS------T------YYNDET--AQHLK------NQ------GPIPVN------TWKV-T---------A---ITDK----------------------------------------KG------------------------KHTLVLA--EENV-----K-NSY-------G-----RD------GFLIHGD-N--QK--K-N----H---------TASEGCIIVG--PTI---------------RKQIKK---N----------------------------------DLI-----------EVN------NDI---------
>WP_084630971.1
-------------------IW--------SQSKGTL-TD-------QD--------G-----NPL---------------GNGYS---G---KG------KPGEKGAGRNDPG--REGEE------NV------GPIPRG------NWTI-E---------V---VDSDEY--------------------------------------VG---------------------RLAPPVIRLK--PDAA-----T-RAR-V-KAM-G-----RDP----DSFLIHGN-N--RD--N----------------DASKGCIVLN--KPT---------------RDMLAK---S-------------------------------EGAVI------------HVQ------K-----------
>WP_089270842.1
------------------------------------------------------------------------------MTDEAYS---G---KG------Q------HRNKAA--SQDVE------DF------GPIPEG------NWRV-E---------E---VTDQDYCI---------------------------------------------------------KHHLTPPVFRLE--PDDD-----TKNRV-------GKDGMERKP----NTFLIHGN-N--KE--N----------------DASKGCIILN--RPT---------------REQLRYY----------------------------------EGRLI------------RVT------K-----------
>WP_036047933.1
-----------------TAVY--------DISAHAV-YL-------PN--------G---------------------LVLEAHS---G---MG------S------LRDDPD--HVDRR------MV------GATPPA------TYDL-K---------P---RESL----------F-----------------------------HG------------------------VAALRMT--PAGG-----A-TIF-------G-----RA------GLLAHPY-M--L---G-P----L---------GDSNGCVSFR----------D----Y----ERFLKAYS--------DG-----------------------EVTRI------------VVV------PSL---------
>SHN81647.1
-----------------TAVY--------DIKARAV-YL-------PN--------G---------------------TVFEAHS---G---MG------V------LRDDPE--HVDVR------MQ------GATPPA------VYSL-K---------P---RERD----------F-----------------------------HG------------------------VAALRMA--VADG-----T-DIN-------G-----RS------GLLVHSF-M--L---G-P----N---------GDSNGCISVK----------D----Y----DRFLKAYN--------DG-----------------------QFTHI------------AVV------PSL---------
>WP_024510223.1
-----------------TAVY--------DISARAV-YL-------PG--------G---------------------VSLEAHS---G---MG------G------LRDDPG--HVDQR------MV------GATPPA------VYDL-K---------P---REKL----------F-----------------------------HG------------------------VPALRMT--PADG-----S-SIF-------G-----RS------GLLVHPY-M--L---G-P----E---------GDSNGCVSIK----------N----Y----ERFLKAYN--------DG-----------------------EIHRL------------VVV------PSL---------
>WP_085965831.1
-----------------TAVY--------DIKAKAL-YL-------PS--------G---------------------VALEAHS---G---MG------A------LMDDPN--HVDQR------MV------GATPPA------TYDL-K---------P---REKL----------F-----------------------------HG------------------------IRALRLT--PTEG-----T-SAL-------G-----RV------GLLTHSY-M--L---G-P----R---------GDSNGCVSIK----------D----Y----DRFLKAWD--------NG-----------------------EFNRL------------VVV------PSL---------
>WP_008970768.1
-----------------TAVY--------DITAKMV-YL-------PS--------G---------------------IGLEAHS---G---MG------G------LRDDPD--HVNQR------MV------GATPPA------TYDL-K---------P---REKL----------F-----------------------------HG------------------------VRALRMT--AVEG-------STL-------G-----RV------GLLTHSY-M--L---G-P----D---------GDSNGCVSIR----------N----Y----ERFLKAYD--------DG-----------------------EFSRL------------IVV------TRL---------
>WP_079573006.1
-----------------TAVY--------DISAHAV-YL-------PN--------G---------------------LSLEAHS---G---MG------G------LKDDPD--HVSVP------NA------GATPPA------VYEL-K---------P---RERL----------F-----------------------------HG------------------------VQALRMI--PAEG-----S-STN-------G-----RS------GLLAHSY-M--L---G-P----E---------GDSNGCVSIR----------N----Y----DRFLKAFS--------DG-----------------------EINRL------------VVV------PSL---------
>PJJ14262.1
-----------------TAVY--------DISAHAV-YL-------PG--------G---------------------AALEAHS---G---LG------S------KMDDPD--HVNER------MV------GSTPPG------AYDL-K---------P---REKL----------F-----------------------------HG------------------------VQALRMI--PTDG-----E-MTL-------G-----RS------GLLAHNY-M--L---G-P----N---------GDSNGCVSIR----------N----Y----ERFLKAYN--------DG-----------------------EITRL------------VVV------TSL---------
>TKW78485.1
-----------------TAVY--------DISAQVV-YL-------PN--------G---------------------VKLEAHS---G---LG------N------RMDKVE--SMGER------MV------GVTPPG------TYEL-K---------P---REKL----------F-----------------------------HG------------------------VRALRLT--PVDS-----E-STL-------G-----RT------GLLVHSY-L--L---G-P----E---------GASNGCVSIR----------N----Y----ERFLKAYS--------DG-----------------------EVTRL------------VVV------QSL---------
>WP_074277313.1
-----------------TAVY--------DISAHAV-YM-------PN--------G---------------------SKLEAHS---G---MG------S------LMDDPQ--HVHEV------NL------GATPPA------VYDL-K---------P---RERL----------F-----------------------------HG------------------------VRALRMI--PVDS-----N-ATL-------G-----RS------GLLTHSY-M--L---G-P----N---------GDSNGCVSFK----------D----Y----DRFLQAYN--------NG-----------------------EVTRL------------VVV------PSL---------
>WP_100381843.1
-----------------TAVY--------DISAHAV-YL-------PN--------G---------------------SKIEAHS---G---MG------R------LMDDPE--HVSER------MV------GATPPA------IYDL-K---------P---RERL----------F-----------------------------HG------------------------VEALRMI--PQDS-----N-ATL-------G-----RS------GLLTHSY-M--L---G-P----N---------GDSNGCVSIR----------D----Y----DRFLSAYK--------NG-----------------------EFTHL------------VVV------PRL---------
>WP_082646324.1
-----------------TAVY--------DISARAV-YL-------PN--------G---------------------TKLEAHS---G---LG------G------LMDNPA--YVDQR------MV------GATPPN------IYDL-K---------P---REKL----------F-----------------------------HG------------------------VAALRMT--PVGE-----N-EMH-------G-----RT------GLLVHSY-L--L---G-P----N---------GDSNGCVSIK----------D----Y----DRFLAAYR--------NG-----------------------EVKRL------------VVV------PSM---------
>WP_079586472.1
-----------------TAVY--------DISARAV-YL-------PN--------G---------------------ARLEAHS---G---LG------S------LMDDPS--HVNQR------MV------GATPPA------VYDL-K---------P---REKL----------F-----------------------------HG------------------------VAALRMT--PVGE-----S-DTL-------G-----RS------GLLVHSY-M--L---G-P----N---------GDSNGCVSIK----------D----Y----DRFLKAYN--------NG-----------------------EVTRL------------VVV------PNL---------
>WP_085978875.1
-----------------TAVY--------DISARRV-YM-------PN--------G---------------------VKLEAHS---G---FG------A------LMDDPG--HVDKH------NV------GATPPN------VYEL-K---------P---RERL----------F-----------------------------HG------------------------VQAIRMI--PVGR-----N-DTL-------G-----RS------GLLAHSY-M--L---G-P----N---------GDSNGCVSIK----------Q----Y----DRFLQAYQ--------NG-----------------------EIKRL------------VVV------PSL---------
>TMJ48131.1
-----------------TAVY--------DISARTV-YM-------PN--------G---------------------LKLEAHS---G---LG------S------LMDDPG--HVSER------NV------GATPPN------VYEL-K---------P---RERL----------F-----------------------------HG------------------------VQALRMI--PIGG-----T-DML-------G-----RS------GLLAHSY-M--L---G-A----N---------GDSNGCVSIK----------N----Y----ENFLRAFN--------NG-----------------------EIKRL------------VVV------ASL---------
>WP_079600946.1
-----------------TAVY--------DISARTV-YM-------PD--------G---------------------SKLEAHS---G---FG------S------LMDDPA--HVNER------MV------GATPPN------VYEL-K---------P---REQL----------F-----------------------------HG------------------------VQALRMI--PVGD-----N-STL-------G-----RS------GLLAHSY-M--L---G-P----N---------GDSNGCVSIK----------Y----Y----EKFLKAFS--------DG-----------------------EIKHL------------VVV------PSL---------
>THD46449.1
-----------------TAVY--------DISAHAV-YM-------PD--------G---------------------SKLEAHS---G---YG------S------LMDDPA--HVDQQ------NI------GATPPN------VYDL-K---------P---REAL----------F-----------------------------HG------------------------VQALRMI--PVGE-----N-DTL-------G-----RS------GLLAHSY-M--L---G-P----N---------GDSNGCVSIK----------N----Y----DRFLKAFT--------NG-----------------------EIKRL------------IVV------PRL---------
>WP_130576803.1
-----------------TAVY--------DITARTV-YM-------PD--------G---------------------TKLEAHS---G---LG------S------LMDDPS--RVTAR------NA------GATPPG------IYEM-K---------P---REKL----------F-----------------------------HG------------------------VPALRMT--PVDG-----T-DTF-------G-----RA------GLLAHPY-M--L---G-P----N---------GDSNGCVSIK----------N----Y----DHFLKAYR--------NG-----------------------EIKRI------------VVV------VRL---------
>WP_083742374.1
-----------------TAVY--------DITGRIV-YM-------PD--------G---------------------TKFEAHS---G---LG------N------LLDDPA--HVNAR------NA------GATPPG------IYEM-K---------P---REKL----------F-----------------------------HG------------------------VPALRMT--PVDG-----S-ETF-------G-----RV------GLLVHSY-M--L---G-P----N---------GDSNGCISVK----------H----Y----DKFLQAYR--------SG-----------------------MIKRI------------AVV------INI---------
>WP_116660688.1
-----------------TAVY--------DISAKVV-YM-------PD--------G---------------------TRLEAHS---G---LG------E------FMDDPR--HVAVK------DR------GPTPPN------VYEL-K---------L---REKR----------F-----------------------------HG------------------------VQAIRMR--PVGN-----G-ELF-------G-----RS------GLLTHSY-L--M---G-P----N---------GDSNGCVSFK----------D----Y----NMFLQAFL--------KG-----------------------DVKRL------------LVV------KSL---------
>RDK94920.1
-----------------TALY--------DISARTV-YM-------PD--------G---------------------TRLEAHS---G---LG------E------LMDDPT--QVHVH------DR------GATPPQ------IYEL-S---------K---REKP----------F-----------------------------HG------------------------VEALRMK--PVGQ-----G-DLF-------G-----RS------GLLTHSY-L--M---G-P----K---------GDSNGCVSFK----------E----Y----ATFLQAYK--------AG-----------------------AVKRL------------IVV------PSL---------
>WP_105865459.1
-----------------TAIY--------DISARTV-FM-------PN--------G---------------------ERLEAHS---G---LG------P------YLDDPA--SVHVK------NR------GATPPQ------TYDL-R---------P---REAL----------F-----------------------------HG------------------------VAALRMI--PANG-----SGTVL-------G-----RD------GLLAHTY-M--L---G-P----R---------GDSNGCVSFK----------D----Y----ARFLRAYR--------NG-----------------------EVNRL------------VVV------TGN---------
>WP_084799777.1
-----------------TAVY--------DISAHTV-YL-------PD--------G---------------------TRLEAHS---G---LG------S------KIDDVR--YAHVR------MQ------GVTPPH------IYEL-K---------P---REAL----------F-----------------------------HG------------------------VPALRLT--PIGG-----EDKIY-------G-----RA------GLLAHTY-M--L---G-P----N---------GDSNGCVSFK----------N----Y----YAFLDAYR--------NK-----------------------GIRRL------------AVL------ARV---------
>WP_138835543.1
-----------------TAVY--------DISARMV-YL-------PD--------G---------------------TKLEAHS---G---LG------S------KLDDVR--YSHVR------MQ------GVTPPH------IYEL-T---------P---REAL----------F-----------------------------HG------------------------VPALRLN--PIGG-----EDKIF-------G-----RS------GLLAHTY-M--L---G-P----N---------GDSNGCVSFK----------D----Y----YAFLRAYR--------EQ-----------------------GIKRL------------AVL------AKV---------
>WP_100417386.1
-----------------TAVY--------DISAKTV-YL-------PD--------G---------------------TTLEAHS---G---LG------S------RMDDAR--SAHVR------MQ------GVTPPH------IYEL-T---------P---REAL----------F-----------------------------HG------------------------VPALRLN--PIGG-----EDKIF-------G-----RD------GLLAHTY-M--L---G-G----N---------GQSNGCVSFK----------D----Y----YAFLEAYK--------NK-----------------------GIKKL------------AVV------AKV---------
>TMJ59018.1
-----------------TAVY--------DISARTV-YL-------PD--------G---------------------TQLEAHS---G---LG------S------RLDDPR--SAHVK------MH------GVTPPH------IYEL-K---------P---REAL----------F-----------------------------HG------------------------VPALRMT--PIGG-----EEAIF-------G-----RS------GLLAHTY-M--L---G-P----N---------GDSNGCVSFR----------D----Y----DAFLNAYR--------NQ-----------------------GVKRL------------AVV------AKV---------
>WP_079571429.1
-----------------TAVY--------DISAHTV-YL-------PD--------G---------------------TKLEAHS---G---LG------S------ELDDPR--SARIR------MR------GVTPPH------IYEL-K---------P---REAL----------F-----------------------------HG------------------------VPALRLT--PIGG-----EDAIY-------G-----RS------GLLAHTY-M--L---G-P----N---------GDSNGCVSFR----------D----Y----NAFLNAYR--------NQ-----------------------GIKRL------------AVV------ARV---------
>WP_091888893.1
-----------------TAVY--------DITAKTV-YL-------PD--------G---------------------TKLEAHS---G---LG------S------NLDDPR--SSKVR------MR------GVTPPH------IYTL-K---------P---REAL----------F-----------------------------HG------------------------VPALRLT--PVGG-----ESAIY-------G-----RD------GLLAHTF-M--L---G-P----N---------GDSNGCVSFK----------D----Y----YAFLDAYR--------NK-----------------------GIRKL------------AVL------ARV---------
>WP_036043645.1
-----------------TAVY--------DISAKMV-YL-------PD--------G---------------------TRLEAHS---G---LG------A------NRDDPD--SRRLR------MR------GVTPPH------IYTL-K---------P---REAL----------F-----------------------------HG------------------------VPALRLT--PIGG-----ESAIY-------G-----RD------GLLAHTF-M--L---G-P----G---------GDSNGCVSFK----------D----Y----YAFLDAYR--------NK-----------------------GIRKL------------AVL------ARV---------
>CCE07257.1
-----------------TAVY--------DISAKMV-YL-------PD--------G---------------------TKLEAHS---G---LG------D------NLDNPR--SENVR------MR------GVTPPH------IYEL-K---------P---REAL----------F-----------------------------HG------------------------VPALRLN--PIGG-----SESIH-------G-----RD------GLLAHTF-M--L---G-P----N---------GDSNGCVSFR----------D----Y----YAFLDAYK--------NK-----------------------GIRKL------------AVL------ARI---------
>WP_083587780.1
-----------------TAVY--------DITAHMV-YL-------PD--------G---------------------TKLEAHS---G---LG------S------SLDDPH--SSRIR------MR------GVTPPH------IYTL-K---------P---REAL----------F-----------------------------HG------------------------VAALRLT--PVGG-----EEAIY-------G-----RE------GLLAHTY-M--L---G-P----N---------GDSNGCVSFR----------D----Y----NAFLNAYR--------NQ-----------------------GIRKL------------AVL------ARV---------
>WP_079604111.1
-----------------TAVY--------DISAHMV-YL-------PD--------G---------------------TKLEAHS---G---LG------S------ELDDPR--SARIR------MR------GVTPPH------LYDL-T---------P---RESL----------F-----------------------------HG------------------------VPALRLN--PVGG-----EEAIY-------G-----RS------GLLAHSF-M--L---G-P----N---------GDSNGCVSFR----------D----Y----NAFLNAYR--------NQ-----------------------GIKRL------------AVV------ARI---------
>SDR91478.1
-----------------TAVY--------DISAHMV-YL-------PD--------G---------------------TKLEAHS---G---LG------S------ALDDPN--SAKVR------MR------GVTPPH------LYDL-K---------P---REAL----------F-----------------------------HG------------------------VPALRLT--PVGG-----DEAIY-------G-----RS------GLLAHTF-M--L---G-P----N---------GDSNGCVSFR----------D----Y----NRFLQAYR--------SG-----------------------EVKRL------------AVV------AHL---------
>PVX43440.1
-----------------TAVY--------DISARKV-YM-------PD--------G---------------------TKLEAHS---G---LG------A------RLDNPA--YAHER------MR------GVTPPH------IYDL-K---------P---REAL----------F-----------------------------HG------------------------VAALRLT--PVGG-----EGAIY-------G-----RT------GLLAHTY-M--L---G-P----N---------GDSNGCVSFR----------D----Y----NKFLQAYR--------NG-----------------------EVKRL------------IVV------AKL---------
>OQW54076.1
-----------------TAVY--------DIIGKTV-YM-------PD--------G---------------------SKLEAHS---G---LG------P------KMDKPA--YAHVK------MH------GVTPPH------VYDI-T---------P---REAL----------F-----------------------------HG------------------------VAALRLT--PLGG-----AGAIH-------N-----RT------GLLAHTY-M--L---G-P----N---------GDSNGCVSFK----------D----Y----DRFLQAYR--------NG-----------------------QVKRL------------VVV------ASM---------
>WP_044403862.1
-----------------TAVY--------DISAATV-YM-------PD--------G---------------------SKLEAHS---G---LG------D------KLDNPR--YVKVR------MR------GATPPH------IYNL-K---------M---RESL----------F-----------------------------HG------------------------VAAIRLN--PVGG-----DQVIF-------G-----RN------GLLAHTY-M--L---G-P----R---------GDSNGCISFK----------D----Y----NKFLQAFR--------RG-----------------------EIKKL------------VVV------GSL---------
>WP_114358142.1
-----------------TAVY--------DITAKTV-YM-------PD--------G---------------------SKLEAHS---G---LG------A------RMDDPR--HVNVK------MQ------GATPPH------IYDL-K---------M---REKL----------F-----------------------------HG------------------------VAAIRLT--PVGG-----QDVIY-------G-----RT------GLLAHTY-M--L---G-P----R---------GDSNGCVSFK----------D----Y----NAFLQAFK--------RG-----------------------EVKRL------------VVV------GSM---------
>WP_024574894.1
-----------------TAIY--------DITARTV-YM-------PD--------G---------------------SKLEAHS---G---LG------A------KLDDPR--YVNVR------MH------GATPPH------IYTL-K---------P---REAL----------F-----------------------------HG------------------------VAALRLT--PVGG-----EGAIH-------G-----RT------GLLAHTY-M--L---G-P----N---------GDSNGCVSFK----------D----Y----NAFLKAYQ--------RG-----------------------EVRRL------------VVV------ASL---------
>TAL83748.1
-----------------TAIY--------DISAHTV-YL-------PD--------G---------------------TRLEAHS---G---LG------S------WIDDPR--HVNVK------MR------GATPPA------VYDL-K---------L---REKL----------F-----------------------------HG------------------------VQALRLI--PVGD-----E-HIY-------G-----RN------GLLAHTF-M--L---G-P----S---------GQSNGCVSFR----------N----Y----KAFLHAYE--------SG-----------------------EIKRL------------VVV------ARL---------
>WP_085985898.1
-----------------TAIY--------DISARTV-YM-------PD--------G---------------------TRLEAHS---G---LG------E------LMDDPR--HVDKP------MR------GATPPN------VYEL-S---------M---REEL----------F-----------------------------HG------------------------VQALRLT--PIGG-------EVY-------G-----RN------GFLAHTY-M--L---G-A----A---------GASNGCVSFK----------N----Y----GSFLQAYQ--------NG-----------------------SIKRL------------LVV------ARL---------
>WP_079445073.1
-----------------TAVY--------DISARKV-YL-------PD--------G---------------------NTLEAHS---G---LG------N------MMDDPR--SADRR------MR------GVTPPH------TYDL-S---------L---RERP----------F-----------------------------HG------------------------VEAIRLK--PIGG-----EDKIY-------G-----RT------GLLAHTY-M--L---G-P----S---------GASNGCVSFK----------N----Y----HAFLNAYK--------SG-----------------------KIKRL------------VVV------AKL---------
>TDX67508.1
-----------------TAVY--------DISAHTV-YL-------PD--------G---------------------TRLEAHS---G---LG------D------KFDDPR--FAHVR------MR------GVTPPH------TYDL-T---------F---RESL----------F-----------------------------HG------------------------VRAIRLT--PIGG-----EGAIF-------G-----RA------GLLAHTY-M--L---G-P----R---------GDSNGCVSFK----------N----Y----AAFLRAFE--------RG-----------------------EIKRL------------VVV------GKL---------
>WP_003608500.1
-----------------TAVY--------DIAGHTV-YL-------PD--------G---------------------TRLEAHS---G---LG------D------KFDDPR--FAHVR------MR------GVTPPH------IYEL-T---------L---REKP----------F-----------------------------HG------------------------VRAIRLT--PVGG-----EGNIF-------G-----RV------GLLAHTY-M--L---G-P----R---------GDSNGCVSFR----------N----Y----AAFLRAFD--------KG-----------------------DIKRL------------VVV------AKL---------
>WP_116638179.1
-----------------TAVY--------DISAHTV-YL-------PD--------G---------------------TKLEAHS---G---LG------D------KLDDPR--YVHVR------MR------GATPPH------VYEL-S---------L---RERL----------F-----------------------------HG------------------------VQALRLT--PVGD------GNVF-------G-----RS------GLLAHTY-M--L---G-P----R---------GDSNGCVAFK----------N----Y----DAFLRAFQ--------SG-----------------------EIKRL------------VVV------ERR---------
>OJY46108.1
-----------------TAVY--------VITSKRV-YL-------PD--------G---------------------TSLEAHS---G---LG------Q------YMDNPK--FAHLR------MR------GVTPPH------VYTM-K---------M---REAL----------F-----------------------------HG------------------------VEAIRLN--PIGG-----ERAIF-------G-----RD------GLLAHTY-M--L---G-P----N---------GQSNGCVSFK----------D----Y----RAFLTAFK--------SG-----------------------RINRL------------AVI------SHL---------
>ETR78022.1
-----------------TAVY--------DISARTV-YL-------PD--------G---------------------TQLEAHS---G---LG------K------HMDDPR--FVHLK------MR------GATPPH------VYDL-K---------L---RESL----------F-----------------------------HG------------------------VEAIRMT--PVGG-----DGRIH-------G-----RN------GLLTHTY-M--L---G-P----R---------GDSNGCVSFK----------D----Y----ATFLRAFK--------SG-----------------------AVKRL------------VVV------AKL---------
>OJW61627.1
-----------------TAVY--------DISARTV-YL-------PN--------G---------------------TKLEAHS---G---LG------G------RMDDPR--FVHER------MR------GATPPH------IYDL-S---------M---RESL----------F-----------------------------HG------------------------VEAIRLT--PIGG-----EGKIF-------G-----RT------GLLAHTY-M--L---G-P----R---------GDSNGCVSFK----------D----Y----QAFLRAYK--------NN-----------------------EIKRL------------VVV------ARL---------
>WP_011473619.1
-----------------TAVY--------DIKARVV-YM-------PD--------G---------------------TKLEAHS---G---LG------S------RLDDPR--YVHER------MR------GATPPH------LYDL-T---------M---RESL----------F-----------------------------HG------------------------VAALRLN--PVGG-----EGAIH-------G-----RN------GLLAHTY-M--L---G-P----N---------GDSNGCVSFR----------N----Y----DAFLRAFR--------NG-----------------------QVKRL------------AVV------ASL---------
>WP_110779197.1
-----------------TAVY--------DISARKV-YL-------PD--------G---------------------TQLEAHS---G---LG------A------RMDDPR--YVHER------MR------GATPPH------LYDL-S---------M---REAL----------F-----------------------------HG------------------------VEAIRLN--PVGG-----AGAIH-------G-----RT------GLLAHTY-M--L---G-P----R---------GDSNGCVSFK----------D----Y----QAFLRAFK--------NQ-----------------------QIKRL------------AVV------ASL---------
>WP_056294763.1
-----------------TAVY--------DISARTV-YM-------PD--------G---------------------TKLEAHS---G---LG------S------RLDDPR--FVHER------MR------GATPPH------LYDL-T---------M---RESL----------F-----------------------------HG------------------------VQAIRLN--PVGG-----NGHIY-------G-----RT------GLLAHTY-M--L---G-P----K---------GDSNGCVSFK----------D----Y----EAFLRAFR--------NG-----------------------EIKRL------------AVV------TSL---------
>WP_012562465.1
-----------------TAVY--------DISARTV-YM-------PD--------G---------------------TKLEAHS---G---LG------S------RLDDPR--FVHER------MR------GSTPPA------TYEL-K---------M---REAL----------F-----------------------------HG------------------------VEAIRLT--PV-------DSNVY-------G-----RT------GLLAHTY-M--L---G-P----K---------GDSNGCVSFK----------D----Y----DAFLKAYK--------NQ-----------------------QVKRL------------VVV------ARL---------
>GDX38986.1
-----------------TAVY--------DISARTV-YM-------PD--------G---------------------TRLEAHS---G---LG------S------RLDDPH--YVHER------MH------GATPPH------TYNL-T---------M---REAL----------F-----------------------------HG------------------------VEAIRLN--PVGS------GNIF-------G-----RA------GLLAHTY-M--L---G-P----N---------GDSNGCVSFR----------N----Y----DAFLRAFK--------NG-----------------------EIKRL------------VVV------ARA---------
>WP_084679324.1
-----------------TAIY--------DISAHTV-YM-------PN--------G---------------------TKLEAHS---G---LG------S------RLDDPR--YVHER------MH------GPTPPH------VYSL-S---------P---REAL----------F-----------------------------HG------------------------VEALRLT--PIGG------GNIF-------G-----RA------GLLAHTY-M--L---G-P----N---------GDSNGCVSFR----------N----Y----DAFLQAYK--------RG-----------------------EVKRL------------VVV------AHM---------
>RTL51146.1
-----------------TAVY--------DITARTV-YM-------PD--------G---------------------TRLEAHS---G---LG------S------RLDDPR--FVRER------MR------GPTPPH------VYDL-K---------L---REAL----------F-----------------------------HG------------------------VEALRLN--PVGG-----EEAIF-------G-----RT------GLLAHTY-M--L---G-P----N---------GDSNGCVSFR----------D----Y----NRFLRAYK--------NG-----------------------EVKRL------------VVV------AKV---------
>OJU17194.1
-----------------TAVY--------DITARTV-YL-------PD--------G---------------------TKLEAHS---G---LG------S------KLDDPR--FVHVR------MH------GATPPH------TYDL-T---------L---RESL----------F-----------------------------HG------------------------VEAIRLN--PVGG-----ERNVF-------G-----RT------GLLAHTY-M--L---G-P----N---------GDSNGCVSFR----------D----Y----DRFLRAFK--------RG-----------------------DIKRL------------VVV------AKL---------
>WP_036261210.1
-----------------TAIY--------DISAHTV-YL-------PN--------G---------------------TKLEAHS---G---LG------D------RLDDPR--YVNER------MR------GATPPS------VYEL-A---------P---REQL----------F-----------------------------HG------------------------VRALRLK--PVGG------GGVY-------G-----RT------GLLAHTY-M--L---G-P----N---------GDSNGCVSFR----------N----Y----NAFLQAYE--------KG-----------------------EIRRL------------VVV------ARL---------
>WP_131195378.1
-----------------VAIY--------DISAHTV-YM-------PD--------G---------------------SQLEAHS---G---LG------D------RLDNPR--HVSER------MR------GPTPPQ------SYEL-R---------E---RESL----------F-----------------------------HG------------------------VRALRLN--PVGG------GGTF-------G-----RT------GLLAHTY-M--L---G-P----N---------GDSNGCVSFK----------N----Y----NAFLQAYL--------SG-----------------------QVRRL------------VVV------ARS---------
>WP_135051402.1
-----------------TAIY--------DVAAHTV-YL-------PN--------G---------------------TRLEAHS---G---LG------N------RLDDPR--FVNEK------MR------GATPPN------VYEL-Q---------P---REQP----------F-----------------------------HG------------------------VQALRLI--PVGG------ADIY-------G-----RT------GLLAHTY-M--L---G-P----N---------GDSNGCVSFR----------N----Y----NAFLQAYQ--------SG-----------------------EIKRL------------VVV------ARL---------
>PNE12420.1
-----------------TAVY--------DVAAHTV-YM-------PN--------G---------------------TRLEAHS---G---LG------N------RLDDPR--YINER------MR------GATPPN------VYDL-Q---------P---REQL----------F-----------------------------HG------------------------VQALRLI--PVGN------GDLY-------G-----RT------GLLAHTY-M--L---G-Q----N---------GDSNGCVSFK----------N----Y----NAFLQAFQ--------NG-----------------------EVKRL------------VVV------ARQ---------
>WP_051335622.1
-----------------TAIY--------DISAHTV-YL-------PN--------G---------------------ARLEAHS---G---LG------D------RLDNPH--FVHER------MR------GPTPPS------VYEL-K---------L---REAP----------F-----------------------------HG------------------------VRALRLT--PVGN------SSVY-------G-----RT------GLLAHTY-M--L---G-P----N---------GDSNGCVSFR----------N----Y----NAFLQAYE--------SG-----------------------EVRRL------------AVV------THM---------
>THH25319.1
-----------------TAIY--------DISAHTV-YL-------PS--------G---------------------QRLEAHS---G---LG------Q------RIDDPR--FVHER------MH------GATPPN------VYEL-T---------L---REAL----------F-----------------------------HG------------------------VQALRLT--PVGG------QTVY-------G-----RS------GLLAHTY-M--L---G-P----N---------GDSNGCVSFR----------D----Y----SAFLRAYQ--------NG-----------------------EIKRL------------AVV------ARL---------
>RBP10590.1
-----------------TAIY--------DISARVV-YL-------PD--------G---------------------TRLEAHS---G---LG------A------ALDDIR--FVSER------AV------GPTPPH------LYEL-T---------L---RESL----------F-----------------------------HG------------------------VQALRLT--PVGD------GGVY-------G-----RA------GLLAHPY-M--L---G-P----N---------GDSNGCVSFK----------D----Y----DAFLRAYQ--------NG-----------------------QVRKL------------AVV------SRL---------
>THD47486.1
-----------------TAIY--------DIADKIL-FM-------PD--------G---------------------TRIEAHS---G---LG------D------SMDDIT--KVGEH------AK------GPTPPD------LYDL-Q---------M---RESP----------F-----------------------------HG------------------------ISAIRLI--PVGG-----DEAIY-------G-----RE------GLLAHPF-M--M---G-D----N---------GDSNGCVSIK----------D----Y----EAFLKAYQ--------DG-----------------------KIRRL------------AVI------AKV---------
>WP_129227814.1
-----------------TAVY--------DISAHTV-YM-------PD--------G---------------------TKLEAHS---G---LG------G------MMDDPR--HVTAR------NT------GPTPPH------LYDL-T---------L---RESL----------F-----------------------------HG------------------------VQALRLS--PVGG------GGVY-------G-----RD------GLLAHTY-M--L---G-A----N---------GQSNGCVSFR----------D----Y----QAFLRAYQ--------NG-----------------------QVKRL------------VVV------AGG---------
>THD45170.1
-----------------TAIY--------DISARTV-YL-------PD--------G---------------------TRLEAHS---G---LG------D------KLDDPR--FVAEH------DR------GATPPH------LYDL-E---------L---RGPL----------F-----------------------------HG------------------------VQALRLD--PVGG-----DSAVF-------G-----RS------GLLAHTY-M--L---G-P----N---------GDSNGCVSFK----------D----Y----DAFLRAYQ--------EG-----------------------RVKHL------------VVV------ARL---------
>WP_020175028.1
-----------------TAVY--------DITARTV-YL-------PD--------G---------------------RRLEAHS---G---LG------D------RLDNPR--YVNER------MR------GATPPH------VYDL-T---------L---RESL----------F-----------------------------HG------------------------VQALRLT--PIGD------GDVY-------G-----RA------GLLVHRY-M--L---G-P----N---------GDSNGCVSVK----------D----Y----EAFLQAYR--------NG-----------------------EIRRL------------AVV------ARL---------
>OJY13545.1
-----------------TAVY--------DISARTV-YL-------PD--------G---------------------RKLEAHS---G---LG------N------RLDDPR--FVHER------MR------GATPPH------VYDL-A---------L---REKP----------F-----------------------------HG------------------------VRAIRLK--PVGG-----EAAVF-------G-----RT------GLLAHTF-M--L---G-P----N---------GDSNGCVSFR----------D----Y----NAFLRAYE--------SG-----------------------QIKRL------------AVV------AKL---------
>RTL87797.1
-----------------TAVY--------DISARVV-YM-------PD--------G---------------------SRLEAHS---G---LR------E------HLDDPR--YVHLR------MR------GPTPPH------IYTL-T---------P---REAL----------F-----------------------------HG------------------------VEALRLN--PVGG-----GGAIY-------G-----RA------GLLAHTY-M--L---G-P----N---------GDSNGCVSFR----------D----Y----NAFLQAYK--------RG-----------------------DIRRL------------AVV------AHL---------
>RTL87796.1
-----------------TAVY--------DISAHTV-YM-------PD--------G---------------------TRLEAHS---G---LR------E------YLDDPR--YVHVR------MR------GPTPPT------VYAL-T---------P---REAL----------F-----------------------------HG------------------------VEALRLT--PIGG------DSIY-------G-----RA------GLLAHTY-M--L---G-P----N---------GDSNGCVSFR----------D----Y----NAFLQAYK--------RG-----------------------DIRRL------------VVV------ARM---------
>WP_036283417.1
-----------------TAVY--------DISARTV-YL-------PN--------G---------------------QRLEAHS---G---LG------A------MLDDPR--YVHVR------MR------GATPPH------VYEL-T---------P---REAL----------F-----------------------------HG------------------------VEALRLN--PVGG-----AGAIH-------G-----RA------GLLAHTF-M--L---G-P----N---------GDSNGCVSFR----------D----Y----NAFLRAYK--------NG-----------------------EVRRL------------AVV------AHL---------
>WP_018407474.1
-----------------TAVY--------DISSHTV-YL-------PS--------G---------------------AKLEAHS---G---LR------E------HLDDPR--YVHLR------MR------GATPPH------VYDL-K---------P---REAL----------F-----------------------------HG------------------------VEALRLT--PVGG-----EGAIF-------G-----RA------GLLAHTY-M--L---G-P----N---------GDSNGCVSFR----------D----Y----QAFLRAYK--------NG-----------------------EVRRL------------AVV------AHL---------
>TMJ03570.1
-----------------TAVY--------DISARTV-YM-------PD--------G---------------------SKLEAHS---G---LH------D------HLDDPR--YVHVK------MR------GATPPH------TYDL-V---------P---REAL----------F-----------------------------HG------------------------VEALRMI--PVGG-----ESEIF-------G-----RT------GLLAHTY-M--L---G-P----N---------GDSNGCVSFK----------D----Y----GTFLRAYK--------NG-----------------------QVKRL------------IVV------AS----------
>WP_104509139.1
-----------------VAVY--------NIAAHTV-TL-------PS--------G---------------------AQLEAHS---G---LG------A------LFDNPD--GVHVR------MR------GSTPPA------TYQL-T---------L---RESL----------F-----------------------------HG------------------------VQALRLT--PLDS-------SVH-------G-----RS------GLLAHTF-M--L---G-Q----R---------GDSNGCVSFR----------N----Y----RAFLDAYR--------NG-----------------------EIRKL------------KVV------RGD---------
>REF87365.1
-----------------TAVY--------NIATHTV-YL-------PD--------G---------------------RRLEAHS---G---LG------E------AFDDPR--YVRQK------MR------GPTPPG------VYDL-Q---------P---REQL----------F-----------------------------HG------------------------VAALRLV--PVGG-------DPY-------G-----RV------GLLAHRF-M--L---G-P----R---------GDSNGCVSFR----------N----Y----PAFLDAFR--------NG-----------------------EVRRL------------VVV------AGL---------
>ARN80288.1
-----------------TAVY--------DISAGAV-YL-------PD--------G---------------------RKLEAHS---G---LG------E------SFDNPS--QVHTR------MR------GPTPPA------LYSL-T---------P---REAL----------F-----------------------------HG------------------------VAALRLT--PISG-------NVF-------G-----RS------GLLAHTY-M--L---G-P----R---------GDSNGCVSFR----------D----Y----QAFLRAFQ--------SG-----------------------QVKRL------------AVV------AHL---------
>WP_106336406.1
-----------------TAVY--------DIKAKVV-YM-------PD--------G---------------------ERLEAHS---G---LG------D------KRDDPR--YVNVS------MR------GPTPPH------VYDL-S---------L---REQL----------F-----------------------------HG------------------------VRALRLN--PVGG-----SGAIH-------G-----RV------GLLAHTF-M--L---G-P----N---------GDSNGCISFR----------D----Y----DKFLQAYL--------KG-----------------------QVKRL------------VVV------ASA---------
>WP_010682394.1
-----------------IAVY--------NIAARTV-TL-------PN--------G---------------------ERLEAHS---G---LG------E------GLDEPR--LVNVR------MR------GPTPPG------TYDL-T---------E---REAL----------F-----------------------------HG------------------------VRAIRLT--PVGG-----SEAVY-------G-----RV------GLLAHTY-M--L---G-P----R---------GDSNGCVSFR----------D----Y----NRFLEAFL--------RG-----------------------EVQRL------------VVV------SGS---------
>WP_091713929.1
-----------------VAVY--------NIAARTV-TL-------PS--------G---------------------ERLEAHS---G---LG------E------GLDEPR--LVNIR------MR------GPTPPG------TYDL-T---------E---REQL----------F-----------------------------HG------------------------VRAIRLT--PVGG-----SEAVY-------G-----RV------GLLAHTF-M--L---G-P----R---------GDSNGCVSFR----------D----Y----ERFLQAFL--------RG-----------------------EVQRL------------VVV------TGT---------
>WP_091861568.1
-----------------TAVY--------NIAARVV-IL-------PS--------G---------------------ERLEAHS---G---LG------E------GFDEPR--MVNVR------MR------GPTPPG------TYDL-K---------E---REQL----------F-----------------------------HG------------------------VRAIRLT--PVGG-----NEAVY-------G-----RD------GLLAHTY-M--L---G-P----R---------GDSNGCVSFR----------D----Y----DRFLQAYL--------RG-----------------------EVQRL------------VVV------AGT---------
>WP_087675252.1
-----------------IAIY--------DIRAKAV-TL-------PN--------G---------------------ETLEAHS---G---LG------E------SMDDPG--HVHVR------MK------GPTPVG------VYDI-T---------E---REQP----------F-----------------------------HG------------------------VRALRLH--PIGG-----PEAVH-------G-----RV------GLLAHTY-M--L---G-A----S---------GASNGCVSFK----------N----Y----DKFLQAYL--------RG-----------------------EVKRL------------VVI------AGG---------
>KQP40985.1
-----------------VAVY--------DIRAKVV-TL-------PN--------G---------------------EKLEAHS---G---LG------E------SMDDPA--HVHVR------MK------GPTPVG------TYDI-T---------E---REQP----------F-----------------------------HG------------------------VRALRLN--PVGG-----PEAVH-------G-----RV------GLLAHTY-M--L---G-A----S---------GASNGCVSFK----------N----Y----EKFLQAYL--------RG-----------------------EVQRL------------VVV------AGG---------
>WP_082513048.1
-----------------VAVY--------DIRARVV-TL-------PN--------G---------------------EKLEAHS---G---LG------E------SMDNPG--HVHVR------MK------GPTPLG------TYDI-R---------E---REQP----------F-----------------------------HG------------------------VRALRLT--PVGG-----PETIH-------G-----RV------GLLAHTY-M--L---G-A----S---------GASNGCVSFR----------D----Y----DRFLQAYL--------RG-----------------------EVQRL------------VVV------AGG---------
>WP_132256775.1
-----------------IAVY--------DISARVV-VL-------PN--------G---------------------EKLEAHS---G---LG------E------SMDDPA--SVNIK------MR------GATPPG------TYDL-T---------E---REQL----------F-----------------------------HG------------------------VRAIRLN--PVGG-----SAAVY-------G-----RA------GLLAHTY-M--L---G-P----S---------GASNGCVSFR----------D----Y----DKFLQAYL--------RG-----------------------EIQRL------------VVV------AGA---------
>WP_015927183.1
-----------------TAVY--------DISARTV-TL-------PN--------G---------------------ERLEAHS---G---LG------P------HMDDPR--FVHVR------MR------GATPPG------TYDL-T---------E---REKL----------F-----------------------------HG------------------------VRAIRLT--PVGG-----SGAVH-------G-----RV------GLLAHTY-M--L---G-P----S---------GASNGCVSFK----------D----Y----NRFLQAFL--------RG-----------------------EVQRL------------VVV------AGR---------
>VUD70398.1
-----------------TAVY--------DISARSV-VL-------PN--------G---------------------ERLEAHS---G---LG------E------HMDDPR--FVHVR------MR------GATPPG------TYDL-T---------E---REAL----------F-----------------------------HG------------------------VRAIRLT--PVGG-----SDAVH-------G-----RV------GLLAHTY-M--L---G-P----N---------GASNGCVSFR----------D----Y----ERFLQSYL--------RG-----------------------EIRRL------------VVV------AGA---------
>WP_139034775.1
-----------------IAVY--------DISARTV-TL-------PS--------G---------------------ESLEAHS---G---LG------P------HMDDPR--NVHLK------MR------GATPPG------TYDL-T---------E---REAL----------F-----------------------------HG------------------------VRAIRLN--PVGG-----SGAIH-------N-----RV------GLLAHTY-M--L---G-P----S---------GASNGCVSFR----------N----Y----DRFLQAFL--------RG-----------------------EVRRL------------VVV------PGA---------
>WP_082173623.1
-----------------IAVY--------DISARIV-TL-------PS--------G---------------------ETLEAHS---G---LG------P------HMDDPR--AVHLK------MR------GATPPG------TYDL-T---------E---REAL----------F-----------------------------HG------------------------VRAIRLN--PVGG-----SGAIH-------N-----RV------GLLAHTY-M--L---G-P----S---------GASNGCVSFR----------N----Y----DRFLQAFL--------RG-----------------------EVRRL------------VVV------PGS---------
>WP_076640587.1
-----------------IAVY--------DISAQSV-VL-------PS--------G---------------------ERLEAHS---G---LG------E------SMDDPR--YVHLK------MR------GATPPG------TYDL-T---------E---REAP----------F-----------------------------HG------------------------VRALRLT--PVGG-----SEAIH-------G-----RV------GLLTHTY-L--L---G-P----N---------GASNGCISFK----------N----Y----DRFLQAYL--------RG-----------------------EIRRV------------VVV------PGR---------
>WP_012333059.1
-----------------TAIY--------DITAGTV-TL-------PS--------G---------------------ERLEAHS---G---LG------D------KMDDPR--FVHVP------MR------GATPPG------TYDL-T---------E---RERL----------F-----------------------------HG------------------------VRAIRLN--PVGG-----PAAIH-------G-----RV------GLLAHTY-M--L---G-P----T---------GASNGCVSFR----------N----Y----DRFLQAFL--------RG-----------------------EVRRM------------VVV------AGR---------
>WP_018260396.1
-----------------TAIY--------DISARIV-TL-------PS--------G---------------------ERLEAHS---G---LG------D------KMDDPR--FVHVP------MR------GATPPG------TYDL-T---------E---RERL----------F-----------------------------HG------------------------VRAIRLN--PVGG-----PAAIH-------G-----RV------GLLAHTY-M--L---G-P----S---------GASNGCVSFR----------H----Y----DRFLQAFL--------RG-----------------------EVRRM------------VVV------AGR---------
>EHP91131.1
-----------------VAVY--------DISAATV-TL-------PS--------G---------------------EVLEAHS---G---LG------V------AQDNPD--HVHIR------MR------GATPPG------VYDL-R---------E---REAL----------F-----------------------------HG------------------------VRAIRLN--PVGG-----SAAIH-------G-----RD------GILAHTY-M--L---G-P----S---------GASNGCVVFR----------N----Y----TRFLQAYL--------SG-----------------------EVRRL------------VVV------PGT---------
>WP_110353629.1
-----------------VAVY--------DISAATV-TL-------PS--------G---------------------EVLEAHS---G---LG------V------AQDNPD--YVHVR------MR------GATPPG------VYDL-R---------E---REAL----------F-----------------------------HG------------------------VRAIRLN--PVGG-----SRAIH-------G-----RD------GILAHTY-M--L---G-P----S---------GASNGCVVFK----------N----Y----TRFLQAYL--------RG-----------------------EVRRM------------VVV------PGA---------
>WP_132254337.1
-----------------TAIY--------DISAARV-TL-------PS--------G---------------------EVLEAHS---G---LG------P------SLDNPR--HVHLR------MR------GSTPPG------TYDL-T---------E---RERL----------F-----------------------------HG------------------------VRAIRLN--PVGG-----STAIH-------G-----RD------GLLAHTY-M--L---G-P----S---------GASNGCVVFR----------Q----Y----DRFLQAYL--------RG-----------------------EVRRL------------VVV------AGS---------
>WP_056386980.1
-----------------IAIY--------DITAGRV-TL-------PN--------G---------------------EVLEAHS---G---LG------P------SQDNPR--NVHLT------MR------GATPPG------TYDL-R---------E---REAL----------F-----------------------------HG------------------------VRAIRLN--PVGG-----PAAIH-------G-----RV------GLLAHTY-M--L---G-P----S---------GASNGCVVFR----------D----Y----NRFLQAYL--------RG-----------------------EVQRL------------VVV------AGN---------
>WP_066921644.1
-----------------TAIY--------DITARTV-TL-------PS--------G---------------------EVLEAHS---G---LG------P------AQDNPK--LVHQT------MR------GATPPG------TYLL-T---------E---REAL----------F-----------------------------HG------------------------VRAIRLN--PVGG-----SGAVH-------N-----RV------GLLAHTY-M--L---G-P----S---------GASNGCVVFR----------N----Y----DRFLQAFL--------RG-----------------------EVRRL------------VVV------AGS---------
>WP_109953160.1
-----------------TAIY--------DITARTV-TL-------PS--------G---------------------EVLEAHS---G---LG------P------AQDNPK--LVHLT------MR------GATPPG------TYLL-T---------E---REAL----------F-----------------------------HG------------------------VRAIRLN--PVGG-----SGAVH-------N-----RV------GLLAHTY-M--L---G-P----S---------GASNGCVVFR----------N----Y----DRFLRAFL--------RG-----------------------EVRRL------------VVV------AGS---------
>WP_091716570.1
-----------------TAVY--------DITARTV-TL-------PS--------G---------------------EVLEAHS---G---LG------E------AMDSPR--FVHLR------MR------GSTPPG------TYML-T---------K---RERL----------F-----------------------------HG------------------------VRAIRLT--PVGG-----SGSIH-------G-----RD------GLLAHTY-M--L---R-Q----P---------GASNGCVSFR----------D----Y----NRFLQAFL--------RG-----------------------EVRRL------------VVV------AGD---------
>VUD75047.1
-----------------TAIY--------DITARTV-TL-------PS--------G---------------------EVLEAHS---G---LG------K------SQDNPR--DVHIR------MR------GATPPG------TYML-T---------E---REAL----------F-----------------------------HG------------------------VRALRLT--PVGG-----SASIH-------G-----RD------GILAHTY-M--L---G-S----S---------GASNGCVVFR----------N----Y----DRFLQAYL--------RG-----------------------EIRRL------------VVV------AGS---------
>WP_127728578.1
-----------------TAVY--------DITAQRV-TL-------PG--------G---------------------EALEAHS---G---LG------A------TMDDPR--YVHLR------MR------GSTPPG------VYTL-T---------E---REAL----------F-----------------------------HG------------------------VRAIRLN--PVGG-----PGAIH-------G-----RT------GILAHTY-M--L---G-P----S---------GASNGCVSFR----------N----Y----DRFLQAFL--------RG-----------------------EVRRL------------VVV------AGN---------
>WP_056182483.1
-----------------TAVY--------DITARTV-TL-------PS--------G---------------------ERLEAHS---G---LG------E------SMDNPR--HVHRR------MR------GSTPPG------TYDL-T---------E---REAL----------F-----------------------------HG------------------------VRAIRLN--PVGG-----SAAIH-------G-----RD------GILAHTY-M--L---G-P----S---------GASNGCVSFR----------D----Y----NRFLQSYL--------RG-----------------------EVRRL------------VVV------AGR---------
>WP_019903706.1
-----------------TAIY--------DISTSTV-TL-------PS--------G---------------------EQLEAHS---G---LG------Q------HMDNPR--FVHVR------MR------GATPPG------TYDL-T---------E---REAL----------F-----------------------------HG------------------------VRALRLS--PVGG-----SAAIH-------G-----RD------GILAHTY-M--L---G-P----S---------GASNGCVVFR----------D----Y----NRFLQAYL--------RG-----------------------DVRRL------------VVV------AGH---------
>EIM24586.1
-----------------TAVY--------DITAQVV-IM-------PN--------G---------------------ERLEAHS---G---LG------D------MMDNPR--HVNVR------MK------GATPPG------TYTI-T---------E---REAL----------F-----------------------------HG------------------------VRALRLT--PVGG-----SAAIY-------G-----RD------GILAHTY-M--L---G-P----R---------GDSNGCVSFR----------N----Y----DRFLQAYL--------RG-----------------------EVKRL------------VVT------AGS---------
>WP_081928850.1
-----------------TAVY--------DIVAQTV-YM-------PN--------G---------------------EKLEAHS---G---LG------D------MMDNPR--HVNIR------MK------GSTPPG------TYIL-T---------E---REAL----------F-----------------------------HG------------------------VRAIRLN--PVGG-----SPAIY-------G-----RD------GILAHSY-L--L---G-P----R---------GDSNGCVSFK----------D----Y----DKFLQAYL--------RG-----------------------EVKRL------------VVT------AGR---------
>WP_134496804.1
-----------------TAVY--------DISAKVV-IM-------PN--------G---------------------ERLEAHS---G---LG------D------KLDDPR--FVHVR------MK------GATPPG------TYTL-T---------E---REAL----------F-----------------------------HG------------------------VRAIRLN--PVGG-----SAAIY-------G-----RD------GILAHTY-L--L---G-P----N---------GDSNGCVSFK----------N----Y----DRFLQAFL--------RG-----------------------EVKRL------------VVV------AGR---------
>WP_114769734.1
-----------------TAVY--------DISAQVV-YM-------PN--------G---------------------ERLEAHS---G---LG------G------MLDDPR--YVHVR------MR------GATPPG------TYTL-T---------E---REHL----------F-----------------------------HG------------------------VRAIRLN--PVGG-----SAAIH-------G-----RD------GLLAHTY-M--L---G-P----N---------GDSNGCVSFK----------N----Y----DRFLQAFL--------RG-----------------------DVKRM------------VVV------AGR---------
>WP_114946357.1
-----------------TAVY--------DISAKVV-IM-------PN--------G---------------------EKLEAHS---G---LG------D------KLDNPR--YVHLA------MR------GATPPG------TYEL-T---------E---REKL----------F-----------------------------HG------------------------VRALRMN--PVGG-----SAAIY-------G-----RV------GLLAHTY-M--L---G-P----R---------GDSNGCVSFK----------D----Y----DRFLQAYL--------QG-----------------------EVKRL------------VVV------LGR---------
>ANY82588.1
-----------------TAVY--------DISARAV-IM-------PN--------G---------------------ERLEAHS---G---LG------D------KLDDPR--HVHVS------MR------GATPPG------TYDL-T---------E---REKP----------F-----------------------------HG------------------------VRALRMN--PVGG-----SRAIH-------G-----RV------GLLAHTY-M--L---G-P----N---------GDSNGCVSFK----------D----Y----DRFLQAYL--------KG-----------------------EVKRL------------VVV------LGR---------
>WP_109597749.1
-----------------TAVY--------DISAKIV-IM-------PN--------G---------------------ERLEAHS---G---LG------D------KLDDPR--FVHVR------MR------GATPPG------TYVL-T---------E---REKL----------F-----------------------------HG------------------------VRALRMT--PVGG-----SAAIH-------G-----RD------GILAHTY-M--L---G-P----N---------GDSNGCVSFR----------D----Y----DRFLQAYL--------RG-----------------------EVKRI------------VVV------AGQ---------
>WP_108051932.1
-----------------TAIY--------DISARVV-HM-------PN--------G---------------------DRLEAHS---G---LG------D------KMDDPR--FVHIR------MK------GATPPH------TYTL-T---------E---REAL----------F-----------------------------HG------------------------HRALRLH--PVGG-----SGAIH-------G-----RA------GLLTHPY-L--L---G-P----N---------GDSNGCVSFK----------D----Y----DRFLQAYL--------RG-----------------------EVRRL------------VVV------ASL---------
>WP_092166515.1
-----------------TAIY--------DISARTV-YM-------PN--------G---------------------DRLEAHS---G---LG------D------KLDDPR--FAHVR------MQ------GVTPPH------TYDL-T---------E---REAL----------F-----------------------------HG------------------------VRALRLN--PVGG-----SGAIH-------G-----RA------GLLTHTY-L--L---G-P----N---------GDSNGCVSFK----------D----Y----DKFLHAYL--------RG-----------------------EVKRL------------VVV------ASR---------
>WP_113512129.1
-----------------TAIY--------DISARMV-YM-------PN--------G---------------------DRLEAHS---G---LG------D------KMDDPR--FAHVR------MQ------GVTPPH------IYDL-K---------E---REAL----------F-----------------------------HG------------------------VRAIRLH--PVGG-----SGAIH-------G-----RA------GLLAHTY-L--L---G-P----R---------GDSNGCVSFK----------D----Y----DKFLQAYL--------RG-----------------------EVKRL------------VVV------ASM---------
>WP_068181940.1
-----------------TAIY--------DIKAQMV-YL-------PN--------G---------------------ERLEAHS---G---FG------E------KMDDIR--YSHVR------MN------GVTPPH------TYNL-V---------E---REAL----------F-----------------------------HG------------------------VRAIRLH--PVGG-----SGAIF-------G-----RA------GLLAHSY-L--L---G-P----S---------GQSNGCVSIK----------D----Y----DRFLQAYL--------RG-----------------------EIRRL------------VVV------ASL---------
>WP_089177994.1
-----------------TAIY--------DIGAKMV-YL-------PN--------G---------------------ERLEAHS---G---LG------E------MMDDVR--YAHVR------MK------GVTPPH------TYTL-T---------E---RESL----------F-----------------------------HG------------------------VRAIRLN--PVGG-----SGAIH-------G-----RA------GLLAHTY-L--L---G-P----R---------GDSNGCISFK----------D----Y----DRFLQAFL--------RG-----------------------EVKRL------------VVV------ASL---------
>WP_082009886.1
-----------------TAIY--------DIAAKMV-YM-------PN--------G---------------------ERLEAHS---G---LG------E------MMDDVR--YAHVR------MK------GVTPPH------TYTL-T---------E---REAL----------F-----------------------------HG------------------------VRAIRLN--PVGG-----SGAIH-------G-----RA------GLLAHTY-L--L---G-P----R---------GDSNGCISFK----------E----Y----DRFLQAFL--------RG-----------------------EVKRI------------RVV------ASL---------
>WP_082459188.1
-----------------TAIY--------DIAAKMV-YM-------PN--------G---------------------ERLEAHS---G---LG------E------MMDDVR--YAHVR------MK------GVTPPH------TYTL-T---------E---REAL----------F-----------------------------HG------------------------VRAIRLN--PVGG-----SGAIH-------G-----RT------GLLAHTY-L--L---G-P----R---------GDSNGCISFK----------D----Y----DRFLQAFL--------RG-----------------------EVKRI------------VVV------AGN---------
>WP_139333619.1
-----------------TAIY--------DISARMV-YL-------PN--------G---------------------ERLEAHS---G---LG------E------MMDDPR--YAHVR------MK------GVTPPH------TYTL-T---------E---REAL----------F-----------------------------HG------------------------VRAIRLN--PVGG-----SGAIH-------G-----RA------GLLAHTY-L--L---G-P----R---------GDSNGCISFK----------D----Y----DRFLQAFL--------RG-----------------------EVRRI------------TVV------ASL---------
>KQU54335.1
-----------------TAVY--------DISARTL-YM-------PN--------G---------------------ERLEAHS---G---LG------D------KMDDPR--YVHVR------MH------GATPPH------VYNL-T---------E---REAL----------F-----------------------------HG------------------------HRAVRLH--PVGG-----SGAIY-------G-----RA------GLLLHPY-L--L---G-P----R---------GDSNGCVSIR----------D----Y----DRFLKAFL--------RG-----------------------EVKRL------------VVV------AGN---------
>KRE12870.1
-----------------TAVY--------DISARVV-HL-------PN--------G---------------------ERLEANS---G---FG------E------MMNDLR--FVHVR------MK------GPTPPH------VYNL-T---------E---REAL----------F-----------------------------HG------------------------VRAIRMH--PVGG-----AGKIF-------G-----RT------GLLLHTY-L--L---G-P----R---------GDSNGCVSVK----------D----Y----DRFLQAFL--------RG-----------------------EIKQL------------VVV------AGR---------
>WP_136964401.1
-----------------TAIY--------DISARTV-YL-------PN--------G---------------------ERLEAHS---G---LG------D------KMDDPR--HAHVR------MH------GPTPPH------TYAL-T---------E---RERL----------F-----------------------------HG------------------------VRALRLN--PVGG-----SAAIH-------G-----RA------GLLAHTY-L--L---G-P----R---------GDSNGCISFK----------D----Y----DRFLKAYL--------RG-----------------------EVRRL------------IVV------ASL---------
>WP_137101891.1
-----------------TAIY--------DISARTV-YL-------PN--------G---------------------ERLEAHS---G---LG------P------KRDDPR--HVHVR------MH------GATPPH------TYTL-T---------E---REAL----------F-----------------------------HG------------------------VRAIRLN--PVGG-----SGAIH-------G-----RA------GLLAHTY-M--L---G-P----N---------GDSNGCISFK----------D----Y----NRFLQAFL--------RG-----------------------EVRRL------------VVV------AGN---------
>OJY00307.1
-----------------TAVY--------NIVARTV-TM-------PN--------G---------------------DVLEAHS---G---LG------D------KMDDPR--FVHVR------MQ------GPTPVG------TYNL-V---------E---REAL----------F-----------------------------HG------------------------VRAIRMN--PVGG-----SGAIH-------G-----RA------GILAHTY-M--L---G-P----R---------GDSNGCISFK----------D----Y----NRFLQAFL--------RG-----------------------EVNRI------------VVV------SGL---------
>TMK12612.1
-----------------TAIY--------DITARVV-YL-------PS--------G---------------------RRLEAHS---G---LG------G------YMDSPR--HVHLR------MR------GATPPN------VYNL-A---------L---RERL----------F-----------------------------HG------------------------VRAIRLN--PVDS-----S-RMY-------G-----RD------GILAHTY-M--L---G-A----N---------GQSNGCVSFS----------N----Y----PEFLNAYL--------RG-----------------------EVTRL------------AVV------ERL---------
>TMJ81348.1
-----------------TAIY--------DITAHTV-YL-------PG--------G---------------------RRLEAHS---G---LG------G------IMDNPR--HAHLK------MR------GATPPN------IYNL-A---------L---RERI----------F-----------------------------HG------------------------VRAIRLN--PVDE-----G-RMH-------G-----RD------GILAHTY-M--L---G-S----N---------GQSNGCVAFR----------N----Y----PEFLDAYQ--------KG-----------------------EITRL------------AVV------DRL---------
>WP_111419029.1
-----------------TAIY--------DITAKTV-YL-------PS--------G---------------------KRLEAHS---G---LG------A------MMDDPR--NVHVR------MQ------GATPPN------VYKL-T---------M---RESL----------F-----------------------------HG------------------------VRALRMT--PVDQ-----G-RMY-------G-----RA------GILAHSY-M--L---G-P----N---------GQSNGCVSFN----------D----Y----QAFLNAYL--------RG-----------------------EVTRI------------AVV------ERL---------
>PWT84449.1
-----------------TAIY--------DISAHTV-YM-------PN--------G---------------------RRLEAHS---G---LG------S------MMDDVR--AINVK------AR------GPTPPN------VYDL-T---------L---REEL----------F-----------------------------HG------------------------VRAIRLN--PVDE-----S-KMF-------G-----RD------GILAHTY-M--L---G-S----N---------GQSNGCVSFS----------D----Y----NAFLNAYL--------RG-----------------------EVTRM------------VVV------DHL---------
>WP_056911253.1
-----------------TAVY--------DITNGIV-HM-------PD--------G---------------------SRLEAHS---G---MG------E------KMDDPR--YIKVR------MR------GPTPPN------VYVL-T---------E---REKL----------F-----------------------------HG------------------------VRAVRLN--PVYG-----E-RMF-------G-----RD------GMLAHTY-M--I---G-P----T---------GQSNGCVSFK----------D----Y----NKFLTAFL--------DG-----------------------KVDKM------------VVV------TDL---------
>WP_115518697.1
-----------------TAVY--------DITGSVV-HM-------PD--------G---------------------TKLEAHS---G---LG------E------RMDDPR--HIKVR------MR------GPTPPN------VYVL-T---------E---REKL----------F-----------------------------HG------------------------VRAIRLN--PVYD-----D-KMF-------G-----RD------GMLAHTY-M--L---G-P----N---------GQSNGCVSFK----------D----Y----KKFLTAFL--------DG-----------------------KVDKL------------VVV------TDL---------
>WP_115689102.1
-----------------TAVY--------DISASTV-YM-------PN--------G---------------------ARLEAHS---G---IG------E------KMDNPR--YIHVR------MR------GPTPPN------VYKL-T---------M---REQL----------F-----------------------------HG------------------------VRAIRLN--PTDE-----R-KMF-------G-----RD------GMLAHTY-M--L---G-P----S---------GQSNGCVSFR----------D----Y----DKFLRAFL--------NG-----------------------EVDRL------------VVV------DSL---------
>OYY10560.1
-----------------YAVY--------DIKGGKV-YM-------PS--------G---------------------EKLEAHS---G---YG------E------GFDNIA--YVNKR------MI------GPTPPN------TYTL-T---------M---RERL----------F-----------------------------HG------------------------VEALRMK--PTAD-----A-KMF-------G-----RD------GFLTHSY-L--M---G-E----R---------GDSNGCISFK----------E----Y----DKFLAAYK--------RG-----------------------EVTRI------------IVV------AQL---------
>WP_126279922.1
-----------------FAIY--------DIRAKKL-YL-------PN--------G---------------------KKLEAHS---G---YG------D------KFDNPR--YVHVK------ML------GPTPPN------RYKL-R---------M---REAL----------F-----------------------------HG------------------------TEAVRMT--PVGD-----G-KMY-------G-----RN------GFLLHPY-L--L---G-P----R---------GDSNGCISLA----------D----Y----DAFLVAFK--------KG-----------------------HVEEV------------IVV------EAM---------
>WP_081762821.1
-----------------YAIY--------DIKAKVV-YM-------PN--------G---------------------DRLEAHS---G---YG------D------TFDDVR--AVNKR------MV------GPTPPN------TYQL-T---------M---RESL----------F-----------------------------HG------------------------IEAVRLN--PIGT-----G-RMY-------G-----RA------GILAHPY-L--L---G-P----R---------GDSNGCVSVK----------D----Y----DKFLAAFK--------RG-----------------------EVKKM------------VVV------AEL---------
>WP_084539973.1
-----------------FALY--------DIKARVV-YM-------PN--------G---------------------EKLEAHS---G---YG------D------MFDDPR--FVHKK------MV------GPTPPN------VYEM-K---------M---RESL----------F-----------------------------HG------------------------VEAIRLN--PVGG-----G-NMF-------G-----RD------GMLAHTY-M--L---G-P----R---------GDSNGCVSFR----------D----Y----PKFLTAFK--------RG-----------------------EINRL------------VVV------TSL---------
>OYX85237.1
-----------------YAVY--------DITARTV-YL-------PS--------G---------------------ERLEAHS---G---YG------A------MFDDPR--HVSKK------MR------GPTPPN------VYNL-R---------M---REAL----------F-----------------------------HG------------------------VEAIRML--PVDS-----G-KMY-------G-----RD------GILAHSY-M--L---G-P----R---------GDSNGCVSFR----------D----Y----PRFLAAFK--------RG-----------------------EVKQM------------IVV------AKL---------
>TCT05454.1
-----------------YALY--------DITGKTV-YM-------PS--------G---------------------ERLEAHS---G---YG------A------SFDDPR--AVAKR------MR------GPTPPN------TYKL-V---------M---REAL----------F-----------------------------HG------------------------VEAVRML--PTDR-----S-RMY-------G-----RD------GILAHSY-M--L---G-P----R---------GDSNGCVSFR----------D----Y----PRFLSAFK--------RG-----------------------EVTQM------------VVV------AAL---------
>WP_008122471.1
-----------------TAIY--------SIEQKTV-YM-------PN--------G---------------------ERLEAHS---G---LG------P------MLDDPR--FVHKK------MR------GATPPH------TYRL-T---------M---REAL----------F-----------------------------HG------------------------VEAIRLN--PLDP-----S-KIF-------G-----RD------GLLAHTY-M--L---G-K----R---------GDSNGCLVFK----------D----Y----KRFLAAFK--------RG-----------------------EITQL------------VVV------ARL---------
>WP_113279722.1
-----------------TAIY--------DISAKTV-YM-------PN--------G---------------------ERLEAHS---G---LG------P------LRDDPR--SVHKK------MR------GATPPH------TYRL-T---------M---REAL----------F-----------------------------HG------------------------VEAIRLN--PLDP-----S-KLF-------G-----RD------GLLAHTY-M--L---G-P----R---------GDSNGCVSFK----------D----Y----RRFLAAFK--------RG-----------------------EVTQL------------VVV------ARM---------
>WP_106664627.1
-----------------TAIY--------SIEAKTV-YL-------PN--------G---------------------EKLEAHS---G---LG------P------MLDNPR--FVHKK------MR------GATPPH------TYRL-T---------M---REKL----------F-----------------------------HG------------------------VEAIRLN--PVEP-----G-KIF-------G-----RD------GLLAHTY-M--L---G-P----R---------GDSNGCVSIK----------D----Y----RRFLAAFK--------RG-----------------------EIMQL------------VVV------ARM---------
>WP_112526494.1
-----------------TAIY--------SIEAKTV-YM-------PN--------G---------------------ERLEAHS---G---LG------P------MLDNPR--YVHKR------MR------GATPPH------TYNL-T---------M---REKL----------F-----------------------------HG------------------------VQAIRLN--PVEP-----G-KIF-------G-----RD------GLLAHTY-M--L---G-P----R---------GDSNGCVSFK----------D----Y----RRFLAAFK--------RG-----------------------EVTQL------------VVV------ARM---------
>WP_113481077.1
-----------------VAIY--------DIEARTV-YL-------PN--------G---------------------ERLEAHS---G---LG------S------MLDKPR--YANQK------NR------GPTPPN------TYDL-S---------M---RESL----------F-----------------------------HG------------------------VAALRLN--PVDA-----R-RVY-------G-----RD------GLLAHTY-M--L---G-S----R---------GDSNGCVSFK----------D----Y----RRFLAAFK--------RG-----------------------EIKRL------------VVV------PRL---------
>WP_130269460.1
-----------------VAVY--------DISARTV-YL-------PN--------G---------------------ERLEAHS---G---MG------H------MLDNPR--YTRES------NR------GPTPPH------TYNL-T---------M---REQL----------F-----------------------------HG------------------------VAAIRLT--PVDG-----R-NAF-------G-----RN------GLLAHTY-M--L---G-P----R---------GDSNGCVVFK----------D----Y----RRFLKAFQ--------RG-----------------------EVSRL------------VVV------ERM---------
>WP_111223013.1
-----------------VAIY--------DISAARV-YL-------PN--------G---------------------EQLEAHS---G---LG------Q------MIDNPR--YVNQK------NR------GPTPPH------TYDL-T---------M---RESL----------F-----------------------------HG------------------------VEAIRLN--PVDA-----R-AIY-------G-----RD------GLLAHTY-M--L---G-R----R---------GDSNGCVSFK----------D----Y----RRFLAAFK--------RG-----------------------EVNRL------------LVV------PHL---------
>WP_132519935.1
-----------------TAIY--------DIEAGMV-YL-------PS--------G---------------------ARLEAHS---G---LG------N------MRDNPR--FVNQK------NR------GPTPPH------TYAL-T---------L---RESL----------F-----------------------------HG------------------------VQAIRLT--PVGG-----QGAVY-------N-----RV------GLLAHTY-M--L---G-K----A---------GDSNGCVSFK----------D----Y----RRFLAAYQ--------RG-----------------------EIRQL------------VVV------RRM---------
>WP_082684563.1
-----------------TAVY--------DISAKTV-YL-------PN--------G---------------------ERLEAHS---G---LG------P------MRDNPR--FVHAK------NR------GPTPPH------TYKL-T---------L---RESL----------F-----------------------------HG------------------------VQALRLT--PVGG-----QGKIH-------N-----RV------GLLAHTY-M--L---G-K----G---------GDSNGCVSFK----------D----Y----KRFLAAYR--------RG-----------------------EIRQL------------VVV------AHM---------
>WP_082659913.1
-----------------TAIY--------DITASTV-YL-------PN--------G---------------------ERLEAHS---G---LG------R------MRDNPR--FVHQK------NR------GPTPPH------TYKL-T---------L---RESL----------F-----------------------------HG------------------------VQAIRLT--PVGG-----EGKIF-------N-----RV------GLLAHTY-M--L---G-A----R---------GDSNGCVSFR----------D----Y----KRFLAAFR--------RG-----------------------EIRQL------------VVV------ERM---------
>WP_113573335.1
-----------------VAVY--------DISANVV-YL-------PN--------G---------------------ERLEAHS---G---LG------K------MRDNPR--YVHAK------NR------GPTPPH------TYNL-T---------M---RESL----------F-----------------------------HG------------------------VEAIRLN--PVGG-----AGYVY-------N-----RV------GLLAHTY-M--L---G-A----R---------GDSNGCVSFR----------D----Y----KRFLAAFK--------RG-----------------------QIRQL------------VVV------TSM---------
>WP_113011969.1
-----------------VAVY--------DISASMV-YL-------PN--------G---------------------ERLEAHS---G---LG------K------MRDNPK--YVREK------MR------GPTPPH------TYQL-T---------M---RESL----------F-----------------------------HG------------------------VEAIRLN--PVGG-----AGNIF-------N-----RV------GLLAHTY-M--L---G-A----R---------GDSNGCVSFK----------D----Y----KRFLAAFK--------RG-----------------------DIRQL------------VVV------ESM---------
>WP_082652707.1
-----------------TAIY--------DIEAATV-YL-------PN--------G---------------------EKLEAHS---G---LG------A------LRDDPR--FAHTR------NR------GVTPPH------TYNL-T---------L---RESL----------F-----------------------------HG------------------------VQAIRLN--PVGG-----ERNIH-------N-----RN------GLLAHTY-M--L---G-P----R---------GDSNGCVSFK----------D----Y----KRFLAAFR--------RG-----------------------EIRKL------------VVV------ARL---------
>WP_082490648.1
-----------------TAIY--------DIAAATV-YL-------PN--------G---------------------ERLEAHS---G---LG------R------MRDDVR--FVREK------NR------GPTPPH------TYNL-A---------M---RESL----------F-----------------------------HG------------------------VAAIRLY--PVGG-----QGRIH-------N-----RN------GLLAHTY-M--L---G-P----R---------GDSNGCVSFK----------D----Y----KRFLAAFK--------RG-----------------------EIKRL------------VVV------ASL---------
>WP_082529227.1
-----------------TAIY--------DIAASTV-YL-------PN--------G---------------------ERLEAHS---G---LG------P------MRDDVR--YVRHR------NR------GPTPPH------TYNL-A---------M---RESL----------F-----------------------------HG------------------------VEAIRLH--PVGG-----ASRIH-------N-----RV------GLLAHTY-L--L---G-P----R---------GDSNGCVSFK----------D----Y----KRFLAAFK--------RG-----------------------EIKRL------------VVV------ASL---------
>SDO22894.1
-----------------TAIY--------DISAATV-YL-------PN--------G---------------------ERLEAHS---G---LG------A------MRDNVR--FVHQK------NR------GPTPPH------TYDL-T---------M---RESL----------F-----------------------------HG------------------------VQALRLN--PVGG-----QRNVY-------N-----RV------GLLAHTY-M--L---G-P----R---------GDSNGCVSFK----------D----Y----KRFLAAYQ--------RG-----------------------EIRRL------------VVV------DKL---------
>WP_132956746.1
-----------------VAVY--------DIEAATV-YL-------PS--------G---------------------ERLEAHS---G---LG------K------MRDRPS--YANQR------MR------GPTPPH------TYDL-T---------M---RESL----------F-----------------------------HG------------------------VEAIRLT--PIGG-----EDAIH-------G-----RN------GLLAHTY-M--L---G-R----G---------GDSNGCVSFR----------D----Y----RRFLAAYK--------RG-----------------------EVRRL------------VVV------PRL---------
>WP_085737114.1
-----------------VAIY--------DIENSTV-YL-------PN--------G---------------------ERLEAHS---G---LG------K------MRDNPR--YVDKK------MR------GPTPPH------TYAL-T---------M---RESL----------F-----------------------------HG------------------------VEALRLT--PLQG-----SDAIY-------D-----RV------GLLAHTY-M--L---G-K----N---------GDSNGCVSFK----------D----Y----KRFLAAYK--------RG-----------------------DIRQL------------VVV------PRL---------
>WP_100772973.1
-----------------VAIY--------DIEASVV-YL-------PN--------G---------------------EKLEAHS---G---LG------A------MRDKPR--YADKK------MR------GPTPPH------TYDL-A---------M---REAL----------F-----------------------------HG------------------------VEAIRLH--PVGG-----PQKIH-------G-----RV------GLLAHTY-L--L---G-K----R---------GDSNGCISFK----------D----Y----RRFLAAFK--------RG-----------------------EVKRL------------VVV------PRL---------
>WP_112518645.1
-----------------IAIY--------DISAGTV-YM-------PN--------G---------------------ERLEAHS---G---LG------A------MRDNPR--YVSQK------MR------GPTPPH------TYNL-Q---------M---REAL----------F-----------------------------HG------------------------VEAIRLH--PVGG-----PGAIH-------D-----RV------GLLAHTY-M--L---G-K----R---------GDSNGCVSFR----------D----Y----KRFLAAFK--------RG-----------------------EVKQL------------VVV------PKY---------
>WP_136687263.1
-----------------TAIY--------DIEAKTV-YL-------PS--------G---------------------ERLEAHS---G---LG------Y------MRDNPR--YVDRK------NT------GPTPPE------TYKL-T---------Y---RESP----------F-----------------------------HG------------------------VQALRLT--PTGG-----S-RVY-------G-----RD------GLLAHTY-M--LR--G-G----R---------GESNGCVVFK----------D----Y----NRFLAAFK--------RG-----------------------EIKHL------------KVV------SRM---------
>WP_047553007.1
-----------------TAIY--------DIEAKTV-YL-------PS--------G---------------------ERLEAHS---G---LG------Y------MRDNPR--YVDRK------NT------GPTPPE------TYKL-T---------Y---RESP----------F-----------------------------HG------------------------VQALRLT--PTGG-----S-RVY-------G-----RD------GLLAHTY-M--LR--G-G----R---------AESNGCVVFK----------D----Y----NRFLAAFK--------RG-----------------------EIKHL------------KVV------SRM---------
>WP_120703804.1
-----------------TAIY--------DISAKTV-YL-------PS--------G---------------------ERLEAHS---G---LG------H------MRDNPH--YVDRK------NT------GPTPPE------TYNL-T---------Y---RESL----------F-----------------------------HG------------------------VQALRLT--PANG-----A-RVY-------G-----RD------GLLAHTY-M--LR--G-A----RG--------GDSNGCVVFR----------D----Y----SRFLAAFK--------RG-----------------------EIKRL------------QVV------ARL---------
>WP_113164942.1
-----------------TAIY--------DISAGTV-YL-------PS--------G---------------------ERLEAHS---G---LG------H------MRDNPR--YVDRK------NT------GPTPPE------TYNL-T---------Y---RESL----------F-----------------------------HG------------------------VQALRLT--PANG-----A-RVY-------G-----RD------GLLTHSY-M--LR--G-G----R---------GESNGCVVFK----------D----Y----ARFLAAFK--------RG-----------------------EFKRI------------QVV------ARL---------
>WP_111160420.1
-----------------VAVY--------DISAGTV-YL-------PS--------G---------------------ERLEAHS---G---LG------N------MLDNPR--FVSTK------NR------GPTPPN------TYAL-T---------L---RESM----------F-----------------------------HG------------------------VQALRLT--PIAG-----G-TVY-------G-----RT------GLLAHTY-M--L---G-R----R---------GDSNGCVVFK----------D----Y----RRFLAAFQ--------RG-----------------------EVNRM------------VVV------PRL---------
>SPU69731.1
-----------------VAVY--------DISAATV-YL-------PS--------G---------------------EKLEAHS---G---LG------Q------MRDNPR--YVSQK------NR------GPTPPT----PMTCAC-V---------R---RCSM----------V-----------------------------CR------------------------QSGLRLS------------------------------M------AIIAIIA-M--A-------------------------CLRIR------------------------SCWG--------AG-----------------------AIPTA------------AWC------SRITPASCVL--
>WP_139802361.1
-----------------VAVY--------DISAQTV-YL-------PG--------D---------------------GKLEAHS---G---LG------H------MQDNPR--YVAQK------MR------GPTPPN------VYNL-R---------M---REAL----------F-----------------------------HG------------------------VEAIRLL--PADG-----R-KKY-------N-----RD------GLLAHSY-M--YVGGG-D----R---------SQSNGCIVFK----------N----Y----DRFLAAFK--------RG-----------------------KIKKM------------IVV------KSL---------
>WP_099307467.1
-----------------VAVY--------DIGSATV-YL-------PN--------G---------------------DKLEAHS---G---LA------H------MQDNPR--YVTQK------NR------GPTPPN------LYNL-V---------M---RESR----------F-----------------------------HG------------------------VEAIRLL--PADG-----R-KKY-------N-----RD------GLLAHTY-M--YAGGG-S----R---------SQSNGCVVFK----------R----Y----ERFLNAFK--------RG-----------------------EIERL------------IVV------PSM---------
>WP_099559050.1
-----------------TAVY--------DISTATV-YM-------PD--------G---------------------SRLEAHS---G---LG------S------MMDDPS--FVKQK------NK------GPTVPN------VYKL-V---------M---RESL----------F-----------------------------HG------------------------VEAVRLL--PHDG-----V-NKY-------N-----RD------GFLAHTY-M--L---G-K----S---------GQSNGCLSFK----------D----Y----QAFLKAFK--------AG-----------------------KVNRM------------IVV------PEM---------
>WP_141167964.1
-----------------VAVY--------SIKDATV-YL-------PG--------G---------------------ETLEAHS---G---MG------R------MTDDPR--YTRAK------NH------GPTPVN------VYNL-T---------M---RRHL----------F-----------------------------HG------------------------VQAVRML--PADG-----Q-KKY-------G-----RD------GFLAHTY-M--LA--G-R----P---------GESNGCVVFK----------N----Y----SKFLKAFK--------NG-----------------------KINRM------------VVV------ADL---------
>WP_094543614.1
-----------------TAIY--------DISAATV-YL-------PS--------G---------------------EKLEAHS---G---MG------H------MRDNPR--YVDQK------MR------GATPPS------TYKL-Q---------M---RESL----------F-----------------------------HG------------------------VEAVRLL--PADG-----R-NPY-------N-----RD------GLLAHTY-M--L---R-R----A---------GDSNGCVVFK----------D----Y----ARFLRAFK--------RG-----------------------EVNRM------------IVV------TSM---------
>WP_094507962.1
-----------------AAIY--------DISAATV-YL-------PS--------G---------------------EKLEAHS---G---IG------A------MRDNPR--SVTQK------NR------GATPPH------TYNL-R---------M---RESL----------F-----------------------------HG------------------------VAAIRLT--PVDG-----R-NPH-------N-----RD------GLLAHTY-M--L---G-R----N---------GDSNGCVVFK----------D----Y----KRFLSAFK--------RG-----------------------EFNQM------------IVV------DSM---------
>WP_122001480.1
-----------------VAIY--------DISAATV-YL-------PG--------G---------------------ERLEAHS---G---LG------P------MRDNPR--YVNQK------NR------GPTPPH------TYDL-R---------M---REAL----------F-----------------------------HG------------------------VEAIRLT--PVDG-----N-NRY-------N-----RD------GLLAHTF-M--L---G-R----R---------GDSNGCVVFR----------D----Y----PRFLRAFK--------RG-----------------------EFNKM------------VVV------TSM---------
>WP_109575429.1
-----------------VAVY--------DISAAKV-YM-------PD--------G---------------------SVLEAHS---G---VG------S------MADDPR--YVNVK------MN------GPTPPH------TYNL-K---------M---RESR----------F-----------------------------HG------------------------VEAIRML--PVDG-----K-NKY-------G-----RD------GFLTHSY-L--LR--G-R----Q---------AESHGCVAFK----------D----Y----QRFLTAFK--------QG-----------------------KVRQI------------VVV------PSG---------
>WP_106723570.1
-----------------VAVY--------DISAAKV-YM-------PD--------G---------------------SVLEAHS---G---VG------K------MADDPR--YVNVK------MN------GPTPPH------TYNL-K---------M---REAR----------F-----------------------------HG------------------------VEAIRML--PADG-----K-NKY-------G-----RD------GFLTHSY-L--LR--G-R----Q---------AQSHGCVAFK----------D----Y----KRFLAAFK--------QG-----------------------KVKQI------------IVV------PNG---------
>PWJ83903.1
-----------------VAVY--------DISAAKV-YM-------PD--------G---------------------SVLEAHS---G---VG------K------MADNPR--YANVK------MN------GPTPPH------TYNL-K---------M---RESR----------F-----------------------------HG------------------------VEAIRML--PADG-----K-NKY-------G-----RD------GFLTHSY-L--LR--G-R----P---------GESHGCVAFK----------D----Y----DRFLNAFK--------KG-----------------------KVKQI------------IVV------PSG---------
>WP_083534996.1
-----------------VAVY--------DISAAKV-YM-------PD--------G---------------------SVLEAHS---G---IG------K------MADNPR--YANVR------MN------GPTPPH------VYNL-K---------M---REKR----------F-----------------------------HG------------------------VEAIRML--PVDG-----K-NKH-------G-----RD------GFLTHSY-L--LR--G-R----P---------AESHGCVAFK----------D----Y----DRFLNQFK--------QG-----------------------KITQL------------VVV------PSG---------
>WP_082005526.1
-----------------VAVY--------DISAAKV-YM-------PD--------G---------------------SVLEAHS---G---VG------K------MADDPR--YTHVK------MN------GPTPPH------TYNL-R---------M---RESR----------F-----------------------------HG------------------------VEAIRML--PVDG-----K-NKY-------G-----RT------GLLTHSY-L--MR--G-R----A---------AQSHGCVAFK----------D----Y----SKFLKAFK--------AG-----------------------KIKQL------------VVV------NGG---------
>WP_085467597.1
-----------------VAVY--------DISAGKV-YM-------PD--------G---------------------SVLAAAS---G---IG------K------MANNPK--YAHVK------MN------GPTPPH------TYNL-R---------M---RETR----------F-----------------------------HG------------------------VEAIRML--PVDG-----K-NKY-------G-----RD------GFLAHTQ-L--LR--G-R----P---------GQSHGCVAFE----------D----Y----EKFLRAFK--------QG-----------------------KVKQM------------VVV------PGG---------
>KXF75250.1
-----------------VAVY--------DISAAKV-YM-------PD--------G---------------------SVLEAHS---G---IG------K------MADNPR--YVHVK------MN------GPTPPH------TYNL-R---------M---REKR----------F-----------------------------HG------------------------VEAIRML--PVDG-----K-NKY-------G-----RD------GFLTHSY-L--LR--G-R----E---------AQSHGCVAFK----------D----Y----DRFLKAFK--------QG-----------------------KVKQL------------VVV------PSR---------
>WP_081623569.1
-----------------VAVY--------DISAAKV-YM-------PD--------G---------------------SVLEAHS---G---IG------N------MADNPR--YVNVK------MN------GPTPPH------TYNL-K---------M---RESR----------F-----------------------------HG------------------------VEAIRML--PVDG-----K-NKY-------G-----RD------GFLTHSY-L--LR--G-G----R---------EESHGCVAFA----------D----Y----PRFLAAFK--------AG-----------------------KVKQM------------VVV------PSG---------
>AMS41696.1
-----------------VAVY--------DISAAKV-YM-------PD--------G---------------------SVLEAHS---G---IG------N------MADNPR--YVHVK------MN------GPTPPH------TYNL-K---------M---RESR----------F-----------------------------HG------------------------VEAIRML--PVDG-----K-NKY-------G-----RD------GFLTHSY-L--LR--G-G----R---------EESHGCVAFA----------D----Y----KRFLTAFK--------QG-----------------------KVKQM------------IVV------PSG---------
>WP_110751783.1
-----------------IAVY--------DISAAKV-YM-------PD--------G---------------------SVLEAHS---G---IG------K------MADNPR--YAHVK------MN------GPTPPH------TYNL-R---------M---RESR----------F-----------------------------HG------------------------VEAIRML--PVDG-----K-NKY-------G-----RD------GFLTHSY-L--LR--G-G----R---------EESHGCVAFE----------D----Y----DRFLNAFK--------QG-----------------------KVKQM------------IVV------PGR---------
>WP_112815813.1
-----------------VAVY--------DISAARV-YM-------PD--------G---------------------SVLEAHS---G---IG------K------MADNPR--YVNVK------MT------GPTPPH------TYNL-R---------M---RETR----------F-----------------------------HG------------------------VEAIRML--PIDG-----K-NKH-------G-----RD------GFLTHSY-L--LR--G-K----R---------AESHGCVAFA----------D----Y----PRFLAAFK--------QG-----------------------KVKQI------------VVV------PSG---------
>KDP73375.1
-----------------VAVY--------DITAAKV-YM-------PD--------G---------------------SVLEAHS---G---IG------K------MADNPR--YVDVK------MT------GPTPPH------TYNL-R---------M---RETR----------F-----------------------------HG------------------------VEAIRML--PVDG-----R-NKH-------G-----RD------GFLTHSY-L--LR--G-K----R---------AESHGCVAFA----------D----Y----PRFLTAFK--------QG-----------------------KVKQI------------VVV------PSG---------
>WP_083265307.1
-----------------VAVY--------DITAAKV-YM-------PD--------G---------------------SVLEAHS---G---IG------K------MADNPR--YVDVK------MT------GPTPPH------IYNL-K---------M---REKR----------F-----------------------------HG------------------------VEAIRML--PIDG-----K-NKH-------G-----RD------GFLTHSY-L--LR--G-G----R---------AESHGCVAFK----------N----Y----ERFLTAFK--------EG-----------------------KVRQI------------VVV------PSG---------
>WP_116623428.1
-----------------VAVY--------DISAAKV-YM-------PD--------G---------------------SVLEAHS---G---VG------K------MADNAR--YVSVK------MG------GPTPPH------TYNL-K---------M---RERL----------F-----------------------------HG------------------------VEAIRML--PVDG-----R-NKY-------G-----RD------GFLTHSY-L--LR--G-G----R---------AESHGCVAFK----------D----Y----NKFLKAFK--------QG-----------------------KVRQI------------VVI------PSG---------
>WP_114441611.1
-----------------VAVY--------DISAAKV-YM-------PD--------G---------------------SVLEAHS---G---VG------K------MVDDPR--YVHVK------MS------GPTPPH------TYNL-K---------M---REKR----------F-----------------------------HG------------------------VEAIRML--PVDG-----K-NKF-------G-----RD------GFLTHSY-L--LR--G-G----R---------AESHGCVAFK----------D----Y----DRFLKAFK--------QG-----------------------KVRQL------------VVV------PGG---------
>ODT08714.1
-----------------VAVY--------DISAAKV-YM-------PD--------G---------------------SVLEAHS---G---VG------K------MADDPR--YVNVK------MT------GPTPPH------TYNL-Q---------M---REKR----------F-----------------------------HG------------------------VEAIRML--PVDG-----K-NKF-------G-----RD------GFLTHSY-L--LR--G-G----R---------AESHGCVAFK----------D----Y----ERFLTAFK--------KG-----------------------KVRQL------------VVV------PSG---------
>WP_106770432.1
-----------------VAVY--------DISAAKV-YM-------PD--------G---------------------SVLEAHS---G---IG------K------MADNPR--YVHVK------MN------GPTPPH------TYNL-R---------M---REKR----------F-----------------------------HG------------------------VEAIRML--PVDG-----K-NKH-------G-----RD------GFLTHSY-L--LR--G-G----R---------AESHGCVAFK----------D----Y----NRFLNAFK--------QG-----------------------KVRQL------------VVV------PSG---------
>EHK53555.1
-----------------VAVY--------DISAAKV-YM-------PD--------G---------------------TVLEAHS---G---IG------K------MADNPR--YAHVK------MS------GPTPPH------TYNL-K---------M---REKR----------F-----------------------------HG------------------------VEAIRML--PVDG-----K-NKH-------G-----RD------GFLTHSY-L--LR--G-G----R---------AESHGCVAFK----------N----Y----DRFLNAFK--------QG-----------------------KIKQL------------VVV------PSG---------
>WP_121581771.1
-----------------VAIY--------DISAAVV-HM-------PD--------G---------------------TKLEAHS---G---IG------K------MADNPR--YVHVK------MN------GPTPPN------TYKL-T---------M---REKR----------F-----------------------------HG------------------------VEAVRMT--PVGD-----Q-TMH-------G-----RD------GILAHSY-L--LR--G-G----R---------AESHGCVAFA----------N----Y----PKFLKAFK--------QG-----------------------KITHM------------VVV------PSL---------
>WP_136352928.1
-----------------VAIY--------DISAAKV-YM-------PD--------G---------------------SVLEAHS---G---IG------K------MADNPR--YANQK------MR------GPTPPD------TYNL-S---------M---RESL----------F-----------------------------HG------------------------VQALRMT--PTDG-----K-VEF-------G-----RS------GILAHSY-L--LR--G-G----R---------AESHGCVAFK----------N----Y----DKFLNAFK--------RG-----------------------HIKQL------------VVV------PGS---------
>PZN58034.1
-----------------VAVY--------DISAATV-TL-------PD--------G---------------------TRLEAHS---G---LG------H------MADNVK--YVDQK------MR------GPTPPG------TYKL-T---------M---REAL----------F-----------------------------HG------------------------VEAIRLT--PVDG-----K-NPY-------G-----RN------GLLAHTE-L--LR--G-R----P---------GQSNGCIAFK----------D----Y----NRFLQAFK--------KG-----------------------KIKRL------------IVV------PGR---------
>WP_101935026.1
-----------------TAVY--------DIASATV-TM-------PD--------G---------------------TKLEAHS---G---IG------S------MADNVR--YVGQK------MR------GPTPPD------TYKL-S---------M---RESL----------F-----------------------------HG------------------------VEAIRLT--PVDG-----K-VKH-------G-----RN------GLLAHSY-L--LR--G-G----R---------AESHGCVAFK----------D----Y----KRFLAAFK--------KG-----------------------KINRL------------VVV------GGG---------
>WP_082542558.1
-----------------TAIY--------DISAQTV-YM-------PD--------G---------------------TRLEAHS---G---IG------R------MVDNVA--YIGVK------NL------GPTPPD------TYRM-V---------M---RESR----------F-----------------------------YG------------------------VEAIRLL--PVDG-----K-TKH-------G-----RD------GLLAHSY-L--LR--G-G----A---------AQSHGCVAFK----------D----Y----PKFLKAFK--------AG-----------------------KVKYL------------VVV------AGR---------
>KUM26299.1
-----------------TAVY--------DISAAMV-YM-------PD--------G---------------------QRLEAHS---G---LG------Q------WLDDPA--YVNKK------DV------GPTPPN------TYKL-T---------M---RESR----------F-----------------------------HG------------------------VEAIRMT--PTTN-----Q-KMY-------G-----RD------GFLAHSY-M--LR--G-R----Y---------AQSNGCVSFK----------Q----Y----DRFLKAFK--------QG-----------------------KVTHL------------IVV------AGR---------
>OQM77647.1
-----------------VAVY--------DISAHTV-YM-------PD--------G---------------------QRLEAHS---G---LG------K------MVDDPR--YVKVK------NR------GPTPPN------TYNL-V---------M---RESL----------F-----------------------------HG------------------------VEAIRLL--PVDG-----K-NKF-------N-----RN------GLLAHTY-M--LR--G-G----L---------EQSNGCVVFE----------H----Y----DRFLKAFK--------KG-----------------------EIRQL------------VVV------PGN---------
>OJU04058.1
-----------------VAVY--------DIRNAVV-YM-------PD--------G---------------------ERLEAHS---G---MG------T------MADKPR--YVDEK------NR------GPTPPN------TYKL-V---------L---RERR----------F-----------------------------HG------------------------VEAIRLL--PIDG-----N-NKF-------G-----RV------GLLAHTY-M--LR--G-G----L---------AESNGCVVFK----------D----Y----KRFLQAFK--------RG-----------------------KVTRL------------VVV------PDL---------
>RUZ69763.1
-----------------VAVY--------DISSATV-YM-------PD--------G---------------------SRLEAHS---G---IG------A------MADQPR--YADQK------NR------GPTPPN------TYNL-S---------M---RESR----------F-----------------------------HG------------------------VEALRLT--PVDG-----R-NKY-------N-----RN------GLLAHTY-L--LR--G-R----Y---------AQSSGCVAFK----------D----Y----ARFLAAFK--------KG-----------------------KIKRL------------VVV------PRL---------
>RWH22008.1
-----------------VAVY--------DISTATV-YM-------PD--------G---------------------SKLEAHS---G---KG------A------MADQPR--FANRK------NS------GPTPPD------TYNL-S---------L---RESR----------F-----------------------------HG------------------------VEAIRLT--PTSG-----R-NKY-------N-----RN------GLLAHTY-L--LR--G-A----P---------AQSSGCVAFK----------D----Y----GRFLSAFK--------KG-----------------------KIKRL------------VVV------PRL---------
>RVC21428.1
-----------------VAVY--------DISAATV-YM-------PD--------G---------------------SRLEAHS---G---IG------A------MTDQPR--YADQK------NR------GPTPPN------TYNL-S---------L---RESR----------F-----------------------------HG------------------------VEALRLT--PVDG-----R-NKY-------N-----RD------GFLAHTY-L--LR--G-R----Y---------AQSSGCVAFK----------D----Y----ARFLAAFK--------KG-----------------------KIKRL------------VVV------PRL---------
>TIX20154.1
-----------------VAVY--------DISAGTV-YM-------PD--------G---------------------SRLEAHS---G---VG------A------MVDQPR--YADQK------NR------GPTPPN------TYNL-S---------L---RETR----------F-----------------------------HG------------------------VEALRLT--PVDG-----R-NKY-------N-----RD------GFLAHTY-L--LR--G-R----Y---------GQSSGCVAFK----------D----Y----ARFLAAYK--------KG-----------------------KIKRL------------VVV------PRL---------
>WP_140897362.1
-----------------VAIY--------DISAKTV-YM-------PD--------G---------------------SRLEAHS---G---IG------A------MADQPR--YADQK------NR------GPTPPN------TYNL-S---------L---RESR----------F-----------------------------HG------------------------VEALRLT--PVDG-----R-NKY-------N-----RD------GLLAHTY-L--LR--G-R----Y---------AQSSGCVAFK----------D----Y----ARFLAAFK--------KG-----------------------KIKRL------------VVV------PRL---------
>WP_126043294.1
-----------------VAVY--------DISAKTV-YM-------PD--------G---------------------SRLEAHS---G---RG------S------MADQPR--YANLK------NV------GPTPPH------TYDL-R---------L---RESR----------F-----------------------------HG------------------------VEALRLI--PVDG-----K-NKY-------G-----RD------GFLAHTY-L--LR--G-G----R---------AESSGCVAFK----------D----Y----ARFLAAFK--------KG-----------------------KIKRL------------VV-------------------
>RUV08287.1
-----------------VAVY--------DISAKTV-YM-------PD--------G---------------------SRLEAHS---G---RG------S------MADQPR--YANLK------NV------GPTPPH------TYDL-R---------L---RESR----------F-----------------------------HG------------------------VEALRLI--PVDG-----K-NKY-------G-----RD------GFLAHTY-L--LR--G-G----R---------AESSGCVAFK----------D----Y----ARFLDAFK--------KG-----------------------KIKRL------------VV-------------------
>TIT54424.1
-----------------VAVY--------DISAKTV-YM-------PD--------G---------------------SRLEAHS---G---RG------S------MVDQSR--YANRK------NG------GPTPPH------TYDL-R---------L---RESR----------F-----------------------------HG------------------------VEALRLT--PIDG-----K-NKY-------G-----RD------GFLAHTY-L--LR--G-G----R---------AESSGCVVFK----------D----Y----ARFLAAFK--------KG-----------------------KIKRL------------VV-------------------
>TGV75538.1
-----------------VAVY--------DISARTV-YM-------PD--------G---------------------SRLEAHS---G---LG------S------MVDQPR--FVNRK------NV------GPTPPD------TYNL-S---------M---RESR----------F-----------------------------HG------------------------VEAIRLT--PTSG-----S-NKY-------G-----RN------GLLAHTY-M--LR--G-G----R---------AESNGCVVFK----------D----Y----RRFLAAYK--------NG-----------------------KIKRL------------VVV------PRL---------
>RWB19111.1
-----------------VAVY--------DISAGTV-YM-------PD--------G---------------------SKLEAHS---G---FG------S------MVDQPR--FVNRK------NV------GPTPPD------TYNL-S---------M---RESR----------F-----------------------------HG------------------------VEAIRLT--PTSG-----K-NKY-------G-----RD------GLLAHTY-M--LR--G-G----R---------AESNGCVVFK----------D----Y----HRFLAAYK--------KG-----------------------KIKRL------------VVV------PRL---------
>TJW59519.1
-----------------VAVY--------DIAARTV-YM-------PD--------G---------------------SKLEAHS---G---LG------S------MVDQPR--FVNKK------NV------GPTPPD------TYNL-S---------M---RESR----------F-----------------------------HG------------------------VEAIRLT--PTSG-----K-NKY-------G-----RD------GLLAHTY-M--LR--G-G----R---------AESNGCVVFK----------D----Y----ARFLAAYK--------KG-----------------------KIKRL------------VVV------PRM---------
>RVD39937.1
-----------------VAVY--------DISAKTV-YM-------PD--------G---------------------QRLEAHS---G---LG------A------MVDQPR--YVHVK------DR------GPTPPD------TYNL-S---------L---RESR----------F-----------------------------HG------------------------VEAIRLT--PTSG-----G-NKY-------N-----RN------GLLAHTY-M--LR--G-G----R---------AESNGCVVFR----------D----Y----ARFLAAFK--------KG-----------------------RVTRL------------VVV------DRL---------
>ODT15838.1
-----------------VAVY--------DISAKTV-YM-------PD--------G---------------------QRLEAHS---G---LG------A------FVDQPR--YVDQK------DR------GPTPPN------TYKL-S---------L---RESR----------F-----------------------------HG------------------------VEALRLT--PVNG-----G-NKY-------G-----RN------GLLAHTY-M--LR--G-G----R---------AESNGCVVFR----------D----Y----SRFLAAFK--------RG-----------------------KITHL------------VVV------PRL---------
>WP_116285718.1
-----------------VAIY--------DITNGVV-HM-------PN--------G---------------------TKLEAHS---G---IG------K------MRDNPK--YTHVK------MK------GPTPPG------TYKL-S---------M---REKP----------F-----------------------------HG------------------------VAAIRLT--SVDG-----K-HPQ-------G-----RT------GLLAHTY-L--L---R-S----NP--------GDSHGCVAFK----------N----Y----DKFLAAFR--------RG-----------------------EVTHM------------VIV------PEH---------
>WP_052638688.1
-----------------VAIY--------DITNGVV-HM-------PN--------G---------------------TKLEAHS---G---IG------K------MRDNPK--YTHVK------MK------GPTPPG------TYKL-S---------M---REKP----------F-----------------------------HG------------------------VAAIRLT--SVDG-----K-HPQ-------N-----RT------GLLAHTY-L--L---R-S----AP--------GDSHGCVAFK----------H----Y----DKFLAAFR--------RG-----------------------EITHM------------VIV------PQY---------
>WP_132272203.1
-----------------VAVY--------DITNATV-YM-------PD--------G---------------------SKLEAHS---G---IG------K------LRDDPK--MTHVK------MK------GPTPAG------TYRL-S---------M---RESL----------F-----------------------------HG------------------------VAAIRLN--PVDG-----K-NPL-------N-----RT------GLLAHSY-L--L---R-T----R---------GDSHGCVAFA----------Q----Y----DKFLAAFR--------RG-----------------------EVTHM------------VIV------DEW---------
>WP_085424636.1
-----------------VAVY--------DISNAVV-HL-------PN--------G---------------------TRLEAHS---G---IG------S------MRDNPK--FTHVK------MR------GPTPPG------TYKL-S---------M---REKL----------F-----------------------------HG------------------------VAAIRLT--PVDG-----K-APQ-------G-----RT------GLLAHSF-L--L---R-V----R---------GDSHGCVAFA----------E----Y----DRFLKAFQ--------RG-----------------------EITHM------------VIV------PKW---------
>AYD01488.1
-----------------VAIY--------DITNGVV-HM-------PD--------G---------------------STLEAHS---G---IG------E------MRDNPK--FTNVK------MR------GPTPPG------TYKL-S---------M---REAM----------F-----------------------------HG------------------------VAAMRLT--PVDG-----K-PPQ-------G-----RT------GLLAHSF-L--L---R-V----R---------GDSHGCVAFA----------D----Y----PRFLKAFQ--------RG-----------------------EITHM------------IIV------NKW---------
>WP_137137252.1
-----------------VAVY--------DITNGVV-HM-------PS--------G---------------------ERLEAHS---G---IG------E------MRDNPK--YAHVK------MR------GPTPPG------TYRL-S---------M---REKL----------F-----------------------------HG------------------------VAAIRLT--PTDG-----I-NPL-------G-----RT------GLLAHSY-L--L---R-T----R---------GDSHGCVAFA----------N----Y----DKFLRAFQ--------RG-----------------------EVTHM------------IIV------ERH---------
>PZU20409.1
-----------------IAVY--------DITNGVV-HM-------PN--------G---------------------QKLEAHS---G---IG------E------MRDNPK--FTHVS------MR------GPTPPG------TYKL-S---------M---REKL----------F-----------------------------HG------------------------VAAIRLT--PTDG-----V-APK-------G-----RT------GLLAHSY-L--L---A-R----R---------GDSHGCVAFA----------N----Y----PQFLSAFQ--------RG-----------------------EVTHM------------VIV------ERH---------
>OJU70016.1
-----------------VAYY--------DISAGVV-HM-------PN--------G---------------------EKLEAHS---G---IG------E------MRDNPK--YTHVT------MR------GPTPPG------TYKL-S---------M---RESL----------F-----------------------------HG------------------------VAAIRLT--PTNG-----I-APK-------G-----RV------GLLAHSY-L--L---R-R----R---------GDSHGCVAFA----------D----Y----KRFLRAFQ--------SG-----------------------QVDTM------------IIV------PKM---------
>OJT98145.1
-----------------VAYY--------DISAGVV-YM-------PN--------G---------------------EKLEAHS---G---IG------A------MRDNPK--FTHVK------MR------GPTPAG------TYRL-S---------M---RESL----------F-----------------------------HG------------------------VAAIRLT--PTNG-----I-APL-------G-----RT------GLLAHSY-L--L---K-R----R---------GDSHGCVAFA----------N----Y----PKFLKAFQ--------RG-----------------------EVDTM------------VIV------PKM---------
>WP_082520368.1
-----------------TAYY--------DISAGVV-YM-------PN--------G---------------------EKLEAHS---G---IG------K------MRDNPK--YTHVK------MK------GPTPPG------TYKV-T---------M---REAL----------F-----------------------------HG------------------------VAAVRLT--PTNG-----I-APL-------G-----RT------GLLAHSY-L--L---R-S----NP--------GDSHGCVAFA----------D----Y----PRFLKAFR--------RG-----------------------EITHM------------VIV------PSM---------
>WP_083925981.1
-----------------VAYY--------DISAGVV-YM-------PN--------G---------------------EKLEAHS---G---IG------K------MRDNPA--YVHVK------MK------GPTPPG------TYRV-T---------M---REAL----------F-----------------------------HG------------------------VEAVRLT--PVNG-----V-APH-------G-----RV------GLLAHSY-L--L---R-N----R---------GDSHGCVAFE----------E----Y----PRFLKAFK--------RG-----------------------EITHM------------VIV------NSM---------
>WP_056322453.1
-----------------TAYY--------DITAGVV-YM-------PN--------G---------------------ERLEAHS---G---IG------K------MRDNPD--YVHIK------MR------GPTPPG------TYKV-T---------L---RESL----------F-----------------------------HG------------------------VEAVRLT--PTDG-----V-APH-------G-----RV------GLLAHSY-L--L---R-N----R---------GDSHGCVAFA----------N----Y----PKFLKAFK--------RG-----------------------EITHM------------VIV------KSM---------
>WP_062694648.1
-----------------VAYY--------DISAGVV-HM-------PN--------G---------------------EKLEAHS---G---IG------K------LRDNPN--AVHIP------MK------GPTPPG------TYKV-T---------M---REAL----------F-----------------------------HG------------------------VEAVRLT--PIDG-----V-APH-------G-----RV------GLLAHSY-L--L---R-N----R---------GDSHGCVAFA----------D----Y----PRFLKAFK--------RG-----------------------EITQM------------VIV------KSM---------
>WP_092742734.1
-----------------VAVY--------DISAGRV-HM-------PN--------G---------------------EVLEAHS---G---IG------K------MRDNPD--FVHIS------MR------GPTPPG------TYKV-T---------L---RESL----------F-----------------------------HG------------------------VEAVRLT--PIDG-----V-APH-------G-----RV------GLLAHSY-L--L---R-T----R---------GDSHGCVAFA----------D----Y----PRFLKAFK--------RG-----------------------EISQM------------VIV------KSL---------
>PTM92024.1
-----------------TAYY--------DIAAGVV-HL-------PS--------G---------------------ERLEAHS---G---IG------K------MRDNPK--YVHMK------MR------GSTPPG------TFRL-S---------M---REKP----------F-----------------------------HG------------------------VQALRMT--PVDG-----V-HPH-------G-----RT------GLLTHSY-L--L---G-A----D---------GNSHGCVAFK----------N----Y----PRFLAAFR--------RG-----------------------EIDTL------------VVV------PSM---------
>WP_079920983.1
-----------------VAVY--------DISAAKV-YM-------PD--------G---------------------EVMEAHS---G---KG------K------YRDNPN--GTHVK------MA------GAVPAA------TYKL-T---------M---RESL----------F-----------------------------HG------------------------VPALRMT--SVDG-----T-NPL-------G-----RT------GILAHTY-M--L---R-T----P---------GDSHGCLVFK----------D----Y----YKFLKAWK--------AD-----------------------KVDYI------------VAV------PSL---------
>WP_141150274.1
-----------------VAVY--------DISTAKV-YM-------PD--------G---------------------SVLEAHS---G---RG------K------YRDNPD--YTHLK------MA------GAVPAA------TYKL-T---------L---RESL----------F-----------------------------HG------------------------VQALRMT--SVDG-----T-DPL-------G-----RT------GLLAHTY-M--L---S-T----P---------GDSHGCLVFK----------N----Y----NKFLEAFQ--------KN-----------------------KVDYI------------VAV------PSL---------
>WP_112766561.1
-----------------TAIY--------DISSGVV-HM-------PN--------G---------------------EKLEAHS---G---IG------K------MRDNPD--YVHVK------MR------GSTPPS------SYKL-T---------M---REAR----------F-----------------------------HG------------------------VEAIRLT--PENG-----V-NPH-------G-----RD------GLLAHTY-M--L---A-K----R---------GESNGCVVFR----------D----Y----SRFLAAFK--------RG-----------------------EVKRM------------VVV------PKL---------
>TKD07638.1
-----------------TAVY--------DISAGVV-HL-------PS--------G---------------------EKLEAHS---G---IG------K------MRDNPD--FVHVK------MR------GATPPS------SYRL-T---------M---RESL----------F-----------------------------HG------------------------VEAIRLT--PENG-----V-NPH-------G-----RN------GLLAHTY-M--L---A-K----R---------GESNGCVVFK----------D----Y----SKFLAAFK--------RG-----------------------EVKRI------------VVV------PKL---------
>PZO81350.1
-----------------TAIY--------DISAGVV-HM-------PN--------G---------------------DRLEAHS---G---RG------E------MRDNPK--YAHVK------MR------GPTPPS------TYKL-S---------M---REAR----------F-----------------------------HG------------------------VEAIRLN--PIDG-----K-APL-------G-----RV------GLLAHTY-L--L---R-V----P---------GDSSGCIVFK----------K----Y----DKFLAAFK--------RG-----------------------EITHV------------VVV------PRY---------
>WP_051228687.1
-----------------VAIY--------DITAGVV-HM-------PN--------G---------------------EKLEAHS---G---LG------N------MMDDTR--YIHVK------MR------GPTPPG------TYKL-T---------M---RESL----------F-----------------------------HG------------------------VEAIRLT--PVDG-----K-KPF-------G-----RD------GLLAHTY-M--L---R-R----P---------GESNGCVSFR----------D----Y----GRFLAAFK--------RG-----------------------EVRQM------------VVV------SRL---------
>WP_112647790.1
-----------------VAVY--------DISAGVV-YM-------PS--------G---------------------ERLEAHS---G---RG------A------MRDNPR--YVKEK------NR------GPTPPH------IYNL-S---------M---REQR----------F-----------------------------HG------------------------VEAIRML--PYNG-----K-NKF-------G-----RD------GFLTHTY-L--L---R-V----R---------GDSSGCVVFA----------D----Y----PRFLAAFK--------RG-----------------------DVKKM------------IVV------PSM---------
>WP_075638791.1
-----------------VAVY--------DISSATV-YM-------PN--------G---------------------EKLRAHS---G---RG------E------NRDNPR--SAHIK------NR------GVTPPN------IYRL-T---------M---RESL----------F-----------------------------HG------------------------VQALRMT--PVGG-----N-NMY-------G-----RD------GFLTHTF-M--L---R-V----R---------GDSSGCVVFE----------Q----Y----PKFLSAYK--------RG-----------------------DIKTL------------IVV------PSV---------
>WP_075612717.1
-----------------VAVY--------DISSATV-YL-------PS--------G---------------------EKLTAHS---G---RG------E------NRDNPR--SAHIK------NR------GVTPPN------IYRL-S---------P---RESL----------F-----------------------------HG------------------------VEALRMT--PVGG-----N-SMY-------G-----RD------GFLAHTF-M--L---R-I----R---------GDSSGCVVFQ----------D----Y----PRFLAAYK--------RG-----------------------EIRTL------------IVL------PTV---------
>WP_084268390.1
-----------------VAVY--------DISAATV-HL-------PS--------G---------------------EKLVAHS---G---RG------E------NRDNPR--SVHIK------DR------GATPPN------VYRL-T---------M---REAL----------F-----------------------------HG------------------------VEALRMT--PVGD-----G-KMY-------G-----RD------GFLTHTY-L--L---R-V----R---------GDSSGCVVFD----------Q----Y----PRFLAAFK--------RG-----------------------EVRTL------------IVV------PSI---------
>EEE44652.1
-----------------VAVY--------DISAAVV-HM-------PD--------G---------------------SKLKANS---G---IG------H------RMNKPK--YAYVK------NL------GPTPPN------VYKL-R---------M---RERR----------F-----------------------------HG------------------------VEAIRML--PYDV-----A-AMR-------G-----RD------GMLAHSP-L--L---R-R----S---------KGSHGCVAFT----------H----Y----DKFLRAFK--------QG-----------------------KVKTM------------IVV------PDM---------
>WP_141188751.1
-----------------IAVY--------DISAAVV-HM-------PD--------G---------------------SKLKANS---G---IG------H------RMNKPK--YAYVK------NL------GPTPPN------VYKL-R---------M---RERR----------F-----------------------------HG------------------------VEAIRML--PYDV-----A-AMR-------G-----RD------GMLAHSP-L--L---R-K----S---------KGSHGCVAFT----------H----Y----NKFLRAFK--------KG-----------------------KVKTM------------IVV------PNM---------
>WP_009469239.1
-----------------VAIY--------DISTATV-HM-------PD--------G---------------------SKLKANS---G---IG------H------RMNNPK--YAYVK------NL------GPTPPN------VYKL-R---------M---RERR----------F-----------------------------HG------------------------VEAIRML--PYDV-----A-AMR-------G-----RD------GMLAHTP-L--L---R-N----S---------KGSHGCVAFP----------N----Y----NKFLKAFK--------RG-----------------------KVKTM------------IVV------PKM---------
>WP_094074590.1
-----------------VAVY--------DISAATV-HM-------PD--------G---------------------TKLKAHS---G---IG------H------RMDNPK--YAYVK------NL------GPTPPN------IYRL-R---------M---RERR----------F-----------------------------HG------------------------VEAIRML--PQDR-----A-AMK-------G-----RD------GMLAHTP-L--L---R-N----S---------KGSHGCVAFR----------D----Y----NKFLKAFK--------AG-----------------------KVKTM------------IVV------PSM---------
>WP_104705384.1
-----------------VAVY--------DISAAIV-HM-------PD--------G---------------------TKLEAHS---G---IG------H------RKDNPK--YAHVR------NL------GPTPPN------IYDL-R---------M---RERR----------F-----------------------------HG------------------------VEAIRMT--PHDN-----A-AMK-------G-----RD------GMLAHTP-L--L---R-R----S---------NGSHGCVAFK----------D----Y----NKFLKAFK--------AG-----------------------KVKKM------------IVV------PSM---------
>WP_055678272.1
-----------------IAVY--------DISAAVV-HM-------PD--------G---------------------TKLEAHS---G---IG------H------RKDNPK--HAYVR------NL------GPTPPN------IYKL-R---------M---RERL----------F-----------------------------HG------------------------VEAIRML--PHDR-----A-AMK-------G-----RD------GMLAHTP-L--L---R-R----S---------NGSHGCVAFK----------H----Y----AKFLKAFK--------AG-----------------------KVKTM------------IVV------PSM---------
>WP_103222765.1
-----------------VAVY--------DISAATV-HM-------PD--------G---------------------TKLEAHS---G---IG------A------KMDNPK--FAYVK------NY------GPTPPN------IYKL-R---------M---RERL----------F-----------------------------HG------------------------VEAIRML--PHDR-----S-AMK-------G-----RD------GMLTHTR-L--L---R-R----S---------IGSHGCVAFK----------D----Y----NKFLNAFK--------AG-----------------------KIKTL------------IVV------PSM---------
>WP_075282989.1
-----------------IAVY--------DISAATV-HM-------PD--------G---------------------TKLEAHS---G---IG------H------RMDNPK--FSHVK------ML------GPTPPN------IYNL-R---------M---RERR----------F-----------------------------HG------------------------VEAIRML--PQDR-----A-AMK-------G-----RD------GMLTHTR-L--L---R-R----S---------IGSHGCVAFK----------D----Y----NKFLNAFK--------RG-----------------------HVKTL------------IVV------PSM---------
>WP_083242817.1
-----------------VAIY--------DVSNATV-YM-------PD--------G---------------------TKLRAHS---G---IG------K------MRDNPD--YEHVK------MT------GPTPAG------IYRL-K---------M---RERR----------F-----------------------------HG------------------------VEAIRMT--SIDG-----R-DPK-------N-----RT------GLLTHTN-L--L---R-G----Q---------KGSHGCVAFQ----------N----Y----EPFLNAFK--------RG-----------------------HITMM------------VVV------PEL---------
>WP_137156515.1
-----------------VAIY--------DVSNATV-YM-------PD--------G---------------------TKLRAHS---G---IG------R------MRDNPR--FEHVK------MT------GPTPAG------IYRL-S---------M---REKR----------F-----------------------------YG------------------------VEAIRMT--SIDG-----R-HPK-------N-----RT------GLLTHTN-L--L---R-G----Q---------IGSHGCVAFQ----------N----Y----EPFLRAFK--------RG-----------------------HITMM------------VVV------PEL---------
>WP_084081684.1
-----------------IAVY--------DISSATV-HM-------PD--------G---------------------SKLEAHS---G---IG------K------MRDNPK--FVHVR------NN------GPTPPN------VYHL-R---------M---REKR----------F-----------------------------YG------------------------VEAIRML--PADP-----S-AMH-------G-----RD------GMLTHTN-L--L---R-G----R---------IGSHGCVAFT----------N----Y----EKFLSAFK--------AG-----------------------KVKKL------------IVV------PSM---------
>PTW55775.1
-----------------IAVY--------DIKAATV-YM-------PD--------G---------------------RKLEAHS---G---LG------H------MKDDPH--FTDRR------MV------GPTPPN------IYNL-R---------M---REAR----------F-----------------------------HG------------------------VEAIRML--PTNR-----S-AMK-------G-----RD------GILAHTY-M--L---R-G----T---------NGSNGCLVFK----------H----Y----ERFLAAFK--------SG-----------------------KVNKI------------IVV------PDL---------
>WP_112694129.1
-----------------VAIY--------DITAKTV-YM-------PD--------G---------------------TKFEAHS---G---LG------Q------FRDNPK--YKHMR------GK------GPTPPN------VYRL-S---------M---RETP----------F-----------------------------HG------------------------VPALRMT--PQDN-----S-KMF-------G-----RD------GILTHSY-L--R---R-R----P---------GDSAGCIAFK----------D----Y----YAFLKYYK--------RG-----------------------DLHTI------------VVV------ESM---------
>WP_114362700.1
-----------------IAVY--------DISAGIV-HM-------PN--------G---------------------EKLEAHS---G---RG------S------YRDNPK--YVHVK------MR------GSTPPN------VYSL-R---------M---RESR----------F-----------------------------HG------------------------VEAIRMT--PVGD-----A-KMY-------G-----RD------GFLTHTY-L--L---R-V----R---------GDSSGCVVFN----------D----Y----NRFLNAFK--------RG-----------------------EVKTL------------IVV------PRM---------
>WP_129333666.1
-----------------IAVY--------DISAGVV-HM-------PN--------G---------------------ERLEAHS---G---RG------S------YRDNPK--YVHVK------NR------GSTPPN------VYSL-R---------M---RESR----------F-----------------------------HG------------------------IEAIRMT--PVGD-----A-KMY-------G-----RD------GFLTHTY-L--L---R-V----R---------GDSSGCVVFN----------D----Y----NRFLKAFK--------RG-----------------------EVKTL------------IVV------PRM---------
>WP_084365589.1
-----------------IAVY--------DISAGVV-HM-------PN--------G---------------------EKLKASS---G---RG------E------YRDNPK--FVHVR------NR------GSTPPN------VYHL-K---------M---REAR----------F-----------------------------HG------------------------IEAIRMT--PVNQ-----K-MMF-------G-----RD------GMLTHTY-L--L---R-R----R---------GDSSGCVVFA----------D----Y----NRFLNAFK--------RG-----------------------EVKTL------------VVV------PRL---------
>SSC73995.1
-----------------VAVY--------DISAGIV-HM-------PN--------G---------------------EKLEAHS---G---RA------H------MRDNPK--FVHVK------NR------GPTPPN------VYSL-R---------M---RESR----------F-----------------------------HG------------------------IEAIRMT--PVGD-----A-KMY-------G-----RD------GFLTHTY-L--L---R-K----R---------GDSSGCVVFE----------D----Y----NKFLNAFK--------RG-----------------------NVKTL------------IVV------PRM---------
>WP_099056683.1
-----------------VAVY--------DISAGIV-HM-------PN--------G---------------------EKLEAHS---G---RA------Q------MRDDPR--FVHMK------NR------GPTPPN------VYSL-R---------M---REAR----------F-----------------------------HG------------------------IEAIRMT--PVGD-----A-KMY-------G-----RD------GFLTHTY-L--L---R-T----R---------GDSSGCVVFE----------D----Y----NRFLNAFK--------RG-----------------------EVKTL------------IVV------PRM---------
>WP_138285465.1
-----------------IAVY--------VIEDAVV-HM-------PN--------G---------------------DKLRAHS---G---RG------H------MRDNPN--YVHVK------NK------GATPPN------VYSL-R---------M---REAR----------F-----------------------------HG------------------------VEAIRMT--PVGS-----A-PMF-------N-----RD------GFLTHTY-L--L---R-R----R---------GDSSGCVVFE----------N----Y----DHFLNAFK--------RG-----------------------DVKTL------------VVV------PSM---------
>WP_136597769.1
-----------------IAVY--------VIEDQVV-HM-------PN--------G---------------------EKLKASS---G---RG------K------MRDNPK--YVHVK------NF------GPTPPN------VYSL-R---------M---REAR----------F-----------------------------HG------------------------VEAIRMT--PVGS-----A-KMY-------N-----RD------GFLTHTY-L--L---R-R----P---------GDSSGCVVFA----------D----Y----NRFLKAFK--------RG-----------------------DVRTL------------IVV------PSM---------
>WP_140826242.1
-----------------IAVY--------VIEDATV-HM-------PN--------G---------------------EKLRAHS---G---RA------H------MRDNPK--FVHMK------NQ------GPTPPN------VYKL-R---------M---REAR----------F-----------------------------HG------------------------VEAIRMT--PVGD-----A-KMY-------N-----RD------GFLTHTY-L--L---R-K----R---------GDSSGCVVFE----------D----Y----NRFLNAFK--------QG-----------------------QVNTL------------IVV------PSL---------
>RYH15768.1
-------------------TY--------DISSHHF-SGTA-----YD--------G-----SWI-------------ETSGACS---G--QSG------S------CRNNPS--CTCEV------SV------GPLPPG------TYTL-G---------N---MMTF----------------------------------------KG-----------------------MPYCYELY--PSSS-----N-SMC-------G-----RS------GFLIHGG-G--CS--G----------------NPSEGCIVIE--SES---------------TRYMIK-----------------------------------SGATL------------KVVD-----------------
>DUF2778
M--------------ALHGKFIL-----NGADYAPF-NL----------------YG--------------------VGVFMAFS---G---NG------I------YRNKGA--CGAIK------GD------GPLPPG------KYWI-V---------E---RGSG-----------------------------------------GFFSKRKAEIQDTWNKVRHGAEFGRNDWFALY--KDDWGID--D-GTW-I-NGV-Y-----RG------LFRLHPG-------------------------SISEGCITIP--HNS-----D----Y-ALIRDALLR---TTPVQ-VPC----M-----------------RS---LM------ARGWIEVIAN--GSNTCP--------
>SUG47186.1
M----------------AWKY--------DVATHTF-TR--------N--------G-----EKY---------------TADYA---G---AT------G------YKNDSS--QECVS------GK------GPLPRG------TYTI-G---------S---PHNS-------------------------------------AH-TG------------------------KYTLNLT--PSLS-----N-SMC-------G-----RS------AFRIHGA-S--KK--H-P----L---------DSSEGCIIAP--LSV---------------RKKHLG-------------------------------------------------------------------------
>ACY86862.1
MMA-------------VRLTF--------------------------D--------G-----QKLTWPG--------IGIFKATT---G---LP-------------DLQWPD--KQCVP-------------DAAIPEG------NYKL---FIQFQGEAPI--RNAADC--DLGPSWGWST---------IPRGQAAGTCEIYWAN-WG------------------------YNRIRLE--SADE-------KTR---KAC-G--G-KRG------GFYIHDS-T-------------K---------GYSHGCIEVE--PVF----------F-RILKQETEKEN---------------------------------GEKTF------------TVNVKYVSGQQTNGGTK---Q
>VTN13627.1
--------------------MVL-------------------------------------------------------------------------------------------------------------------------------------------------------------------------------------------AVFSGLKAKGQDTWNKVKHGAEFGRDEWFALY--KDDWGID--D-GTW-I-NDV-Y-----RG------LFRLHPG-------------------------TLSEGCITIG--HNS-----D----F-AQIRNALMN---TTLIQ-VPC----M-----------------RS---LM------ARGWVEVV------------------
>WP_119934332.1
-------------------TMML-----N-----------------------------------------------------------G----------------------------AVK------GS------GPIPLG------KYWI-V---------D---RGTG-----------------------------------------GFFSGFKAKVQDQWNKVTSGVEFGRDDWFALY--KDDWGID--D-GTW-I-ENV-Y-----RG------LFRLHPG-------------------------TVSEGCITIA--HNS-----D----Y-ALIRNALIS---TERIQ-VPC----M-----------------RS---LM------ARGWVEVN------------------
>VFS30297.1
-------------------TLIL-----NGADYAPF-NL----------------YG--------------------VGVFMAHS---G---QG------A------YRNQEA--CGAIK------GS------GPIPLG------KYWI-V---------D---RGTG-----------------------------------------GPFSSLKAKVQDQWNKVRSGAEFGRDEWFALY--KDDLGID--D-GTW-V-NQV-N-----RG------LFRLHPG--------------------------------------------------Y---------------------------------------------N---VR-----------RVH------NNRP--------
>VTM97947.1
----------------------------------------------------------------------------------------------------------------------KP------TV------GPVPAG------KYWI-V---------D---RPED-----------------------------------------GLRLQVNAGVRDLYNHVVNGATFRHNEWFALW--RDDWGID--D-YTW-I-EGV-K-----RG------NFRLHPG-------------------------ALSEGCITLP--HDS-----D----F-AILRNALLR---TPRVG-VPC----M-----------------SK---LK------VYGTIEVI------------------
>WP_071819094.1
-----------------------------------------------------------------------------------------------------------------------------------------------------M-V---------E---RPKG-----------------------------------------GVKTRINTAMKDFPTKFTH-APTDHNEWFGLY--RDDGKID--D-YTW-I-NNV-E-----RG------NFRLHPI--------G-P----M---------GVSMGCITLQ--HAA-----D----F-QVLRKALLH---TQTIA-VNG----T------------------K---LM------AYGCIEVV------------------
>SEJ57002.1
-------------------RFII-----NNAESSSL-AI----------------YG--------------------VGSFMAFS---G---NS------I------YRNRGG--CFAIP------DN------GPLPPG------KYWI-V---------D---RPGG-----------------------------------------GFLSRVYTLAKDIPTWMTD-TPTDHSEWFALY--RDDGKID--D-FTW-V-NGV-T-----R-------ELLSEPI--------G-P----L---------GISQGCITLQ--HHS-----D----F-TMIRNASPA---PTKFP-----------------------------------------------------------------
>WP_110856746.1
-------------------------------------------------------------------------------------------------------------------------------------------------------V---------D---RPTG-----------------------------------------GIGSQALAWAKDEWNAAFG-HPSNHGEWFGLY--RDDGAID--D-ATW-V-NGV-K-----RG------QFRLHPA--------S-G----H---------GISLGCITLP--SRV-----D----F-LRIRTALLH---TGKIP-ARN----S------------------G---LH------AYGTIEVI------------------
>WP_132963754.1
--------------------------------------------------------------------------------------------------------------------------------------NPIPAG------NYYI-V---------E---RPKG-----------------------------------------SIKNRIRAWGVDTYKSTFY-YHVDHSEWFALY--RDDMLTD--D-GTM-I-EGV-G-----RG------GFRLHPG-------------------------QISEGCITLA--HHC-----D----F-AMLRDALLR---TTMVE-VPC----M-----------------KH---LM------AYGTIEVI------------------
>WP_082262353.1
------------------------------------------------------------------------------GTFSVLS---G---RE------K------FINNVN--CSYVT------DY------GSIPVG------DYWI-V---------K---MPSS-----------------------------------------GLANTILREIKDMV------NHTNHDEWFGLF--SAQT-VS--D-SVF-V-NGV-K-----RG------QFRLHPL-R--PD--G------S---------GESWGCITFF--KVS-----D----F-QQVRRALRR---TQQVR-VPG----S----------------RAG---MM------AYGKVSVK------------------
>WP_088900692.1
----------------------------------------------------------------------------------------------------------------------------------------MPPG------TYWI-V---------D---RPKG-----------------------------------------SVLNQLRAEVIDAYHL----YRNHHSEWFGLY--NAET-MS--D-HAY-V-NGT-R-----RG------SFWLHPL-N--SD--G------T---------GVSWGCVTLY--SSS-----D----F-QTLRNALLR---IPKIK-VPG----G-----------------KD---LM------AYGRLDVR------------------
>WP_095833581.1
-------------------TFTL-----NSKPMSEL-VC----------------GA---------------------YRFQAFS---G---DG------P------YINKRN--YSCMK------DI------GALPPG------DYLI-V---------D---RPWG-----------------------------------------GPRSIVYGAA------------KLKFLWFALY--RIDNSID--D-YTW-C-NGV-E-----RG------NFRLHPQ--------V-T---VR---------GRSFGCITLP--NNT-----H----F-MMLRSLLLS---HGKSL-YHG----S------------------N---IE------TYGMLSVI------------------
>WP_105737267.1
-----------------------------------------------------------------------------------------------------------------------------------------------------V-V---------L---RGRG-----------------------------------------GTFAQ----ARDKANAFF--TGSDRSTWFALY--RDDGTID--D-STF-I-NGV-Q-----RG------MFRLHPI--------G-P----S---------GLSKGCITLY--SQQ-----D----F-DILAKAILR---TSGQY-VGN----Y----------------------LI------AHGVIQVY------------------
>EBA44643.1
----------------------------------------------------------------------------------------------------------------------MA------DK------GPLPAG------VYYI-I---------D---RQSG-----------------------------------------GHLGWFRDTVMDAA------LNTYRAEWFALY--RIDGQID--D-WTI-V-NGI-R-----RG------HFRLHPV--------G-R----L---------GESDGCITLT--SRG-----Q----F-DKLRAFLKA---QPTTQ-VPG----T------------------S---FR------AYGKVTVK------------------
>KND58570.1
------------------------------------------------------------------------------------------------------------MDNPD--ATAVA------GS------GPIPAG------TYFI-V---------A---RQSG-----------------------------------------GRLGWLWDYIKDRA------SDVHRDNWFALY--RNDKVVS--D-YMF-I-KGV-K-----RG------NFRLHPN--------G-R----F---------GVSDGCITLV--NPT-----Q----F-DNLRAWLLS---QDAKM-IPG----T------------------S---IP------YYGTVTVR------------------
>SMF44909.1
-----------------------------------I-TC----------------DG---------------------GAFAAFS---G---DK------G------HENKVS--DVALK------DL------GPIPRG------IYYI-I---------D---RQSG-----------------------------------------GRMGWLWDPIMDMY------SHSKHNEWFALR--PAQHPND--D-WTV-V-DGV-K-----RT------SLRLHPV--------G-S----H---------GRSEGCITLV--SPP-----Q----F-QQLRQYLKS---QSTMY-IPG----T------------------F---TK------YYGTVVVK------------------
>EPN04319.1
-------------------TFEL-----TGQPISLL-KC----------------SN--------------------NESYEAFS---G---LT------G------FANDPA--AVNNL------EQ------GPLPPG------RYYI-L---------D---RESG-----------------------------------------GRLGRIREPLSDLF------ARTDRSHWFSLY--RDDGSID--D-RTV-V-NNI-T-----RG------NFRLHPI--------G-P----LVYRLK---INFSHACVL-----------------------------------------------------------------------------------------------------
>KPX95558.1
-----------------------------------L-KC----------------SN--------------------NESYEAFS---G---LT------G------FANDPA--AVGDL------KQ------GPLPPG------RYYI-L---------D---RESG-----------------------------------------GRMGWLREPISDLF------AQTDRSHWFSLY--RDDGSID--D-ETI-V-SNV-A-----RG------NFRLHPI--------G-P----L---------GLSEGCVTMT--SQL-----G----F-DQLSVYLRN---MDGDR-IPG----S------------------EKNTLE------F-------------------------
>EPN08942.1
------------------------------------------------------------------------------------S---R---VL------H------SASETA--------------------------------------------------------------------------------------------------------EPIQDFL------AGTDRGEWFGLY--RDDGEVD--D-QTT-I-DNI-R-----RG------AFRLHPV--------G-P----R---------GISQGCITLN--SQI-----G----F-DELKKFLRS---QRGEI-LPG----T------------------N---LK------YYGVIDVS------------------
>CCA81676.1
------------------------------------------------------------------------------GSFTAFS---G---MP------K------DRNNPT--ATDHP------DS------GPLLAG------KYYI-V---------D---RESG-----------------------------------------GNLGWLYDSFRTHA------YGTDRDTWFALY--REDDLIN--D-QTF-V-KGV-K-----RG------AFRLHPI--------G-P----A---------RRSAGCITFT--DPK-----Q----Y-DQLRAHLVK---NGATMPVPG----T------------------T---LK------AYGTVEVK------------------
>WP_085230059.1
-------------------TFVL-----NSQPLSIL-TC----------------GG---------------------LTVPAYS---G---RP------G------QLNNPA--AVTDA------KR------GPLPKG------RYYI-V---------D---EPRV-----------------------------------------ARLGWLKELRE-----------RPSANVFALY--RADGAID--D-WTF-V-DGL-R-----RG------RFRLHPI--------G-S----A---------HACEGCITVA--LPK-----A----F-DRLATRLRA---SERAL-IPG----T------------------S---AR------YYGMLDVK------------------
>WP_134196748.1
-------------------TFRL-----NNQATSTL-YC----------------SG--------------------FGGVTAYS---G---QE------Y------GRDNPG--AVAVK------DI------GPLSPG------KYYL-L---------D---RRSG-----------------------------------------GRMGWFYDWLSEHNV-----GTTDRSKWFMLW----NERTG--D-TTF-I-NGV-K-----RG------EFRLHAE--------G-S----R---------RISEGCITVM--SKP-----E----F-DRLERHIRS---RVPDLPVPG----S----------------------LS------DF------------------------
>WP_087087131.1
----------------------------------------------------------------------------------------------------R------DRTDP---ARRIL------SC------G------------------------------RQSG-----------------------------------------GNLGGLRDSIAPR-I-----GSTDHRKWFTLW----NPKTG--D-ITN-I-NGV-M-----RR------NFRLHPV--------G-E----R---------ELSEGCITLV--NPA-----E----F-ELLQRFIRR---SPPLISVPG----S------------------S---LK------AYGTVEVR------------------
>WP_111484748.1
----------------------------------------------------------------------------------AFS---G---DG------V------GLNNPG--AVNIN------DV------GPVPKG------TYYI-V---------D---RQSG-----------------------------------------GIFGPLYDAWSRYGF-----GSTDRTRWFMLY----HPQTG--D-HVM-V-GDV-D-----RG------QFRLHPK--------G-P----L---------GVSKGCVAII--NPA-----D----F-DRLEHFLRS---ASPEIPVPN----S------------------H---FK------AYGTVEVR------------------
>WP_081682209.1
--------------------------------MSSL-QC----------------EG--------------------VGEFAAFS---G--RDG------I------SKNNAD--YSDKL------GV------GPLPVG------RYYI-V---------D---RGSG-----------------------------------------GFFSRLYTSAVDWV------NDNDHSTWFALY--RDDGKVD--D-ETF-V-NGV-R-----RG------NFRLHPH--------G-R----L---------NISEGCITLS--DKA-----A----F-IRLRKRLLG---TVRMP-IPD----G------------------T---GF------AYGVIEVT------------------
>EUM14021.1
----------------------------------SY-RS----------------GG------------------------RKLS---GILRPT------L------WQKQSD--YGKQI------RN------RADPAW------TLLH-R---------E---PTER-----------------------------------------RQARRTKCFALKNI------YGTDRSKWFALY--KDDWQID--D-QVF-V-EGV-R-----RG------HFRLHPI--------G-P----R---------GLSEGCITLL--HLS-----D----F-DYLYEAIMK---TTMMP-VPC----T------------------S---FK------AYGTITVT------------------
>WP_045827595.1
-------------------RFRL-----NDLPISAI-SL----------------GA---------------------SHYPAFS---G---ED------Q------HVNSQL--HQCMP-------N------GPIPKG------TYYI-V---------D---RESG-----------------------------------------GRLGSLRDKV------------TKAEWWFALY--ADDIKID--D-EVF-C-DRV-L-----RG------KLRLHPA--------G-W----S---------GRSAGCVTLP--FMH-----D----F-LQLRQVLLS---QTMVE-VPC----S------------------D---MR------AYGQLIVS------------------
>WP_139980414.1
-------------------RFRL-----NGLDMSAI-TV----------------GQ---------------------TSFPAFS---G---NG------P------HVNKWS--AQCKP------AS------GPIPVG------TYYI-V---------D---RLSG-----------------------------------------G-LAAKLDPL------------LKKDLWFSLY--PADEAVD--D-EAY-C-DGV-M-----RG------NFRLLPA--------V-G----S---------GRSIGCITLP--FLM-----D----F-LHLRKIILD---AKPHE-LPG----T------------------D---VT------VYGRVVVS------------------
>WP_125241574.1
--------------------------------MSTF-TF----------------NG---------------------TGYDAFS---G---LN------D------KVNKKE--FVCTA------SE------GAIPPG------TYYI-V---------D---RQSG-----------------------------------------GRLGWIRDAL------------SGKDEWFALY--AKDDAVD--D-VAF-C-DKV-R-----RG------EFRLHPK--------V-G----M---------GISKGCITID--KVS-----D----F-EAIRKVLLG---ATKFE-IPE----L------------------KG--TM------AYAIVVVT------------------
>SFC97439.1
-------------------TFKL-----NGKETTYL-VS----------------GK---------------------TKYLAYS---G---LG------A------HKNKPE--FVCLP------NK------GPIPKG------EYYI-V---------D---RESG-----------------------------------------GKLGWLRDYL------------SGKDEWFALY--ANDKKID--D-YTF-C-EEV-K-----RG------NFRLHPE--------G-P----L---------GISKGCITLT--SKV-----K----Y-DELRKKLLK---AKKTI-IPN----T------------------N---IK------TYGVVVVS------------------
>WP_006765176.1
-------------------SFEL-----NSQPLSKL-IH----------------GS---------------------QRFPAFS---G---QG------Q------YRNKPQ--YQCIV------KN------GPIPRG------TYYI-V---------D---RGST-------------------------------------------LFDIPHLL----------RGVNKFEWFALY--AKDRKID--D-ELF-C-SQV-K-----RG------QFRLHPK--------G-P----L---------GISEGCITVE--KRS-----D----F-IALRRAILN---APKFR-IAA----N------------------A---YD------AYGTVVVS------------------
>PCI71820.1
-------------------KFEL-----NGKPMSIF-KC----------------GA---------------------TLFPAFS---G---LG------E------HVNKRI--SACVP------NQ------GPIPPG------TYYI-I---------D---RQSG-----------------------------------------GLLGPLRDLF------------TDRDTWFALY--AIDEKID--D-ETF-C-NNV-K-----RG------LFRLHPK--------G-P----F---------GKSEGCVVIN--KES-----D----F-LFFRAILKN---TSKSL-IPD----T------------------E---LE------SYGRLVVK------------------
>WP_138586371.1
-------------------TFKL-----NDQPMSTL-KC----------------GA---------------------STFDAYS---G---LE------A------HRNKKL--SICIP------SK------GPIPTG------VYYI-I---------D---RQSG-----------------------------------------GLLGPLRDLF------------SDKADWFALY--AIDKKID--D-STF-C-EKV-K-----RG------QFRIHPE--------G-P----L---------GISQGCVTFK--TMS-----D----F-RTFSSIIKS---SGKTK-IPS----T------------------S---IE------SYGKLTVL------------------
>PCH63759.1
--------------------------------MSTF-KM----------------GA---------------------PSFPAFS---G---LN------D------HVNRVI--SQCIP------SE------GPIPKG------NYYI-F---------D---RQSG-----------------------------------------GLLGPLKDLF------------NDKDEWFALY--AIDKEID--D-ETY-C-EQV-K-----RG------QFRLHPK--------G-Y----R---------GISQGCITIN--DWT-----D----Y-QVVRSLLKG---TKTTK-IPE----V------------------D---FE------CYGKVRVW------------------
>WP_104403357.1
-------------------TFEL-----NGEELSEL-KC----------------GA---------------------ASYPAFS---G---EG------A------NKNNKT--AQCIA------GS------GPIPVG------TYYI-F---------D---RQSG-----------------------------------------GMLGPLRDYF------------SGKDQWFALY--AADSKMD--D-ETI-C-LNI-K-----RG------QFRLHPK--------G-P----L---------GVSKGCIVVE--HQS-----D----F-STIRSRLKN---TSTFK-IPS----V------------------G---LE------TYGRVIVK------------------
>PZN80801.1
-------------------SFEL-----NGKPMSIF-KC----------------GA---------------------MSFPAFS---G---LG------V------HANRRE--FACNA------GV------GPIPPG------SYYI-F---------D---RQSG-----------------------------------------GLLGSLYDIF------------GRHSDWFALY--AIDGTID--D-ETY-C-EEV-K-----RG------NFRLHPK--------G-A----V---------GISRGCITIE--SLA-----D----F-QHLRAILKS---SIQEA-VPG----I------------------K---LL------AYGKVVVK------------------
>WP_092300082.1
-------------------TFEL-----NGKEMSAL-RC----------------GA---------------------LAFPAFS---G---LD------H------HKNRPE--FSCYA------ST------GPIPRG------TYYV-V---------D---RQSG-----------------------------------------GMLGSIRDSL------------RNKNEWFALY--AVDGKID--D-EAF-C-TAI-R-----RG------EFRLHPK--------G-G----Q---------GISKGCITVE--SHM-----G----Y-HHLRSLLKA---QRQHP-VPG----T------------------T---LK------AYGRVIVR------------------
>WP_051441415.1
--------------------------------MSAL-TR----------------QS---------------------VSIPAFS---G---LR------A------QANKRE--HACSV------GE------GPIPPG------EYHI-F---------D---RQSG-----------------------------------------GLLGPLRDLF------------SGRSEWFALY--AADGKID--D-ETL-C-NQI-K-----RG------NFRLHPK--------G-S----M---------GISEGCITVE--HRS-----D----F-QRLRALLLQ---APKIK-IPG----I------------------A---LE------SYGKVIVK------------------
>WP_128228626.1
-------------------SFVL-----NGKPLTKL-RI----------------GA---------------------KSFDAFS---G---MG------A------YVNQRQ--HACVQ------GR------GPIPPG------SYYI-I---------D---RESG-----------------------------------------GLLGPLRNLF------------SDRSEWLALY--ADDGSVD--D-VVK-C-DDI-A-----RG------NFRLHPK--------G-P----L---------GISEGCITIE--KPI-----E----F-NLVRSLIRS---EKLQA-IPG----S------------------T---LK------AYAKVLVT------------------
>EUJ13570.1
-------------------TFEL-----NDQPMSAP-KF----------------GA---------------------IEFPAFS---G---LK------A------HVNKRA--SICLM------GN------GPIPVG------TYYI-L---------D---RPSG-----------------------------------------GTLGPFRDLF------------NGRKDWFALY--ADDGHMD--D-HTV-C-SAV-Q-----RG------HFRLHPK--------G-V----T---------GRSEGCIVLE--SAI-----D----F-HYLRAALTS---RPATT-LPG----S------------------Q---LK------AYGRVIVK------------------
>WP_050414483.1
-------------------SFDL-----NGLAMSSL-RV----------------GA---------------------QSFPAFS---S---LG------E------HANKRS--SACLR------GQ------GPLPPG------TYYI-F---------D---RQSG-----------------------------------------GMLGAVRDFF------------TGRDDWFALY--AADGRID--D-ETF-C-DEV-T-----RG------NFRLHPK--------G-R----I---------GRSEGCVVLD--RQQ-----D----F-IVLRSILKS---LEPRS-VPG----T------------------K---LS------AYGTLLVA------------------
>WP_088709621.1
--------------------------------MSVL-KF----------------RT---------------------KAFPAFS---G---KG------A------QVNQRR--FACPY------GS------GPIAPG------MYFI-L---------D---SESG-----------------------------------------GPRGLF------------------NGAWFALY--AMDNRVD--D-DTF-R-NEV-M-----RG------RLRLQAR--------G-T----Q---------VSSEGCIVID--DAA-----Q----F-AILRAMLKS---ESPRL-VPR----S------------------D---LK------AYGTLMVV------------------
>WP_082583960.1
-------------------EFEL-----NNQPMSTF-RL----------------SG---------------------QVYSAFS---G---LG------K------HANQRA--MACMK------HV------GPIPPG------RYFI-L---------D---RQSG-----------------------------------------GRLGKVRDLV------------TGRTDWFSLY--AIDQRLD--D-ETY-C-DQV-S-----RG------NFRLHPK--------G-G----L---------GRSEGCVVID--HEA-----D----F-RHLRMVLTS---VSPVK-VTG----T------------------D---LK------VYGTLQVS------------------
>RZS39963.1
-------------------NFEL-----NNKPMSSL-QL----------------SA---------------------IEFPAFS---G---MG------S------HINQRL--STCVR------SQ------GPIPQG------EYLV-L---------D---RQSG-----------------------------------------GRLGWLYDLF------------NNRDDWFALY--AIDSNID--D-ATW-C-EQV-K-----RG------KFRLHPK--------G-P----S---------GLSEGCIVID--KLQ-----D----F-VHLRTMLRS---GKPLE-IPE----K------------------D---IL------AWARLVVR------------------
>WP_136405383.1
-------------------TFLL-----NDQPMSLF-DL----------------GG---------------------RSFPAFS---G---LG------V------HVNRRS--SSCVA------DQ------GPIPIG------EYFL-L---------D---RESG-----------------------------------------GRLGKIYDAL------------NGRRDWFALY--ADDGRVD--D-KTW-C-EQV-E-----RG------AFRLHPK--------G-P----L---------GISQGCIVIN--EPS-----E----F-SQLRLILRA---RAPFK-IPG----S------------------E---LT------AWSKVIVK------------------
>WP_134927215.1
-------------------TFEL-----NGQPMSTL-KV----------------GA---------------------ATFSALS---G---RN------S------HLNKRQ--SACLA------EL------GPIPPG------TYYI-L---------D---RQTG-----------------------------------------GRLGPLLDRI------------KDRLDWFALY--ADDGRVD--D-EIF-C-NQI-K-----RG------QFRLHPK--------G-P----S---------GRSDGCILID--DRR-----D----F-YRLRALLSC---HRAHP-VPG----S------------------N---LV------AYGNVVVR------------------
>WP_016724714.1
-------------------TFEL-----NDKPISMF-KI----------------GA---------------------RSFPAFS---G---LG------S------HLNRRS--AVCSP------NL------GPIPPG------RYYI-L---------D---RQTG-----------------------------------------GRLGPLLDRI------------KGRQDWLALY--ADDGRID--D-YTF-C-NRV-Q-----RG------SFRLHPS--------G-R----A---------GISQGCIVIH--SQA-----D----F-YRLRALLNC---HRPVA-IPD----L------------------G---IQ------AYGKVVVK------------------
>WP_057292955.1
-------------------KFEL-----NNQPMSKF-QI----------------LT---------------------VSYPAFS---G---LG------R------ESNNRS--AACLQ------NV------GPIPFG------TYYI-V---------D---RESG-----------------------------------------GLLGPLWDRI------------KGRTDWFALY--AMDSVID--D-RTY-C-NEV-E-----RG------NFRLHPK--------G-P----S---------GLSKGCIVIE--NRA-----H----F-NHVRSLLKS---VRPVT-IPG----T------------------K---HM------AYGKVEVR------------------
>WP_076602402.1
-------------------SFEL-----NDNPMSAF-CL----------------GG---------------------LSFDAFS---G---SA------P------HVNRRE--SACLA------NA------GPIPPG------TYYI-V---------D---REAG-----------------------------------------GVLGTLWSRI------------KGRTDWFALY--ADDTRID--D-VTY-C-NEV-E-----RG------NFRLHPK--------G-P----Y---------RISKGCIVSD--RPD-----E----F-HHLRNLLRS---LKPVP-VRG----G------------------A---LN------AYAKLVVR------------------
>WP_105785872.1
--------------------MRG-----RGESMSQF-EI----------------AG---------------------RAFPAFS---G---LG------Q------HANKRA--FMCLP------DQ------GPLPVG------TYYI-V---------D---RESG-----------------------------------------GTLGWLWDIA------------KSRDKWFALY--ADDGRID--D-ETF-C-QGV-K-----RG------GFRLHAG-------------------------RRSEGCITIA--NSA-----D----F-NVIRGFLTG---KNSH--IPG----T------------------N---TR------CYGKVIVK------------------
>WP_041489882.1
-------------------SFTL-----NDQITSVF-EI----------------AG---------------------RSYPAFS---G---LD------D------HANKRR--DVCLP------DL------GPIPTG------AYYI-V---------D---RQSG-----------------------------------------GHMGWWYDAF------------GDKPDWFALY--ADDGRMD--D-ETF-C-NGV-R-----RG------NFRLHPA--------V-G----R---------GLSKGCITIQ--QQS-----D----F-NIIKGMLRG---VKNVK-VPR----T------------------D---IL------TYGKVIVR------------------
>RYE65699.1
-------------------TFKL-----NGKPLSTF-EM----------------RS---------------------LTFPAFS---G---LG------E------HKNRRE--FACAA------GV------GPIPPG------AYYI-V---------N---RQSG-----------------------------------------GRLGPLLDFI------------KDRSDWFALY--AADKHID--D-KVF-C-NTV-K-----RG------NFRLHPA--------G-T----R---------GISQGCITLT--TRT-----D----F-DVLRHQLIA---GGQVL-IPG----T------------------S---LH------AYGRVSVQ------------------
>WP_092290367.1
-------------------SFVL-----NDQPMSAF-RA----------------GS---------------------AEFPAFS---G---LA------P------HINKRT--SICIP------DH------GPIPPG------TYYI-L---------D---RESG-----------------------------------------GRLGWFYEWY------------ERQTDWFALY--ADDGRMD--D-WTF-C-NEV-R-----RG------NFRLHPK--------G-R----R---------GISKGFITID--RAN-----D----F-HVLRHLLTA---SKKRL-IPR----T------------------T---LL------AYGKVVVR------------------
>WP_081259257.1
-------------------SFEL-----NDQPISHF-QI----------------RG---------------------LELPAFS---G---LP------P------YVNART--AACVA------ER------GPIPPG------EYYV-V---------D---RRSG-----------------------------------------GRLGWLHDRV------------GGKSEWFALY--AADGSID--D-ATL-C-DDV-Q-----RG------QFRLHPR--------G-L----R---------GISRGCIVID--SQS-----D----F-RRLRELLVN---NGLHP-IPG----S------------------M---LR------AYGRVTVW------------------
>WP_137331519.1
-------------------SFEL-----NDKPMSTF-KI--------N-------GA---------------------ISVPAFS---G---LA------P------HINQRL--SACLP------SL------GPIPPG------RYYI-V---------D---RESG-----------------------------------------GRLGWLREAF------------IDRSDWFALY--TADGKID--D-EMF-C-NEV-L-----RG------NFRLHPK--------G-P----R---------GISQGCIVID--SAA-----N----F-YRVRGLLVG---CGRHP-IPG----S------------------A---LR------AYGMVAVK------------------
>WP_016725185.1
-------------------SFEL-----NSQPMSAF-HI----------------GN---------------------ISVPAFS---G---LK------P------YVNQRA--NACLA------HF------GPIPPG------TYYI-V---------D---RKSG-----------------------------------------GKLGWLWDMA------------GNRSEWFGLY--ADDQRID--D-EVF-C-EEV-K-----RG------NFRLHPM--------V-G----R---------GISKGCITIE--KQS-----D----F-NRIRLMPRN---AGTSA-IPG----T------------------D---LK------TYGKITVR------------------
>EDT40752.1
-------------------KFEL-----NDQNMSVL-QC----------------GA---------------------MSFPAFS---G---SA------R------HRNRRS--SSCLA------GE------GAIPPG------RYYI-V---------D---RPTG-----------------------------------------GMLGPLREFF------------SNKRDWFALY--AADSNID--D-YVL-C-DDV-R-----RG------NFRLHPR--------G-V----Q---------GISRGCVTIE--STI-----E----Y-ARLRDLLIS---QKPFS-IPG----S------------------S---LR------AYGTVTVR------------------
>WP_092581539.1
-------------------DFLL-----NNQPMSKL-KG----------------MG---------------------LSMDAFS---G---MD------K------HVNHCA--AACLR------NV------GPIPPG------AYYI-V---------D---RPTG-----------------------------------------GLLGSVNTWI------------KKRSGWFGLF--GIDSKID--D-FVF-C-SDV-E-----RG------NFRLHPK--------G-P----L---------GISEGCITVE--REN-----D----F-LYLRQQLLR---NPAQP-IPG----T------------------R---LM------AYGKVVVR------------------
>WP_092581760.1
-------------------DFLL-----NSQPMSKL-KG----------------RG---------------------LSVNAFS---G---KE------G------HFNQCE--SACLR------NV------GPIPAG------KYYI-V---------D---RPTS-----------------------------------------GLRSAINTWI------------GGRWDWFALY--AQDSKVD--D-WVF-C-HEV-E-----RG------NFRLHPK--------G-R----R---------GISEGCITID--SAS-----D----F-AAVRRTLLG---SEGTA-IPG----S------------------V---LK------AYGIVNVR------------------
>SHH88020.1
----------------VFGTY--------NRSTGEV-YLQ-------DE-------N----------------PERGSYTFHAFS---G---WH------D------NQN---------A------KG------GPIPLG------NYAI-I---------N---DPW----------------------------------------------------------------KGRKNWFGLYN-KDDGKFD--D-FVQDE-NGVAY-----RG------QMRLHRF-S-----------------------SGTDGCISAKTENVE-----D----Y-LGVVNWIKG---TETKK-I----IDA------------------DGIERT------DYGEIEAV------SD---------D
>WP_096735252.1
------------------AVL--------NRTTNRL-AIM-------DI-------D----------------TKQ-MVVTTAFS---G---GH------I------SMGQIV--SPGSG------KE------IPAPNG------TYII-T---------N---NPN--------------------------------------------------------------PKKHQVGWYGLL--RKGDGKL--D-DFY-----N-G-----RG------GFRLHSG-------------------------TVSHGCVTVDSTDNN-----N----W-EKVSKLLNS---TKTTQ-V------TYEE-----P-WY--SPNKP---MT------RYGEIEIV------N-----------
>KIM04874.1
-------------------IF--------EREKQVL-SI-------QNN-------GKK------------------RLYVHAFT---G----------GH------WDGKMV--TRTIP------NH------NPIPKG------DYFI-T---------E---NVRPEH--------------------------------------TG-----------------------SSTWLSLL--KKDDRID--D-YTY-E-GEN-K-----RY------GFRFHRG-------------------------TESHGCVTLP--DQK-----Q----F-NDARTLIVSGT-TTTVKYIAGPYLWS------------------PIRNIK------GYGKLTVK------------------
>PNQ29938.1
----------------VYGAY--------DRSTGTL-TLH-------DL-------E----------------KGT-TISGPFES---G----------------------------GKP------FG------DPIPNG------TYDI-L---------A---------------------------------------------------------------------RAGRDGFYRLE--PVDSTYG--D-DMD---DKT-G-----RT------HFRLHHP-------------------------GRTLGCIAAK--DDK-----N----W-TDIENFINS---TQTDN-A------TVPTMSRWP----WAPPTET---LP------RYGRIVVI------H-----------
>WP_072323290.1
------------------GIY--------DKKTNQL-TLV-------DA-------D----------------TGE-TISQMFVS---G----------------------------GKP------YG------DPIPSG------WYDI-L---------E---------------------------------------------------------------------RKGKDDFYRLE--PIDSTYG--D-DVH---EGT-G-----RN------NFRLHRP-------------------------GMTIGCISAN--SWD-----D----W-RPIDQVLQK---TSTDR-V------TVRSMSRWP----GGQ---DSEELI------RYGRIRVE------N-----------
>WP_083265802.1
----------------VSGYY--------QKSTGEV-FLY-------DS-------D----------------TKQ-MVSGTFES---G----------------------------GKP------YG------DPAPDG------TYTI-----------------------------------------------------------YG---------------------TPRDDFFRLD--PQDETPN--D-DID---QAN-G-----RW------GIRLHKP-------------------------GRTVGCIAAT--DAE-----Q----W-GKIKPFLLS---TKTTPGIEGSSIKTVPILNRAGLNIIYGS---TPDTLV------RYGTLYVI------P-----------
>PIE74498.1
------------------GAY--------DIDSKNL-VIT-------DE-------D----------------THE-TIVLCAES---G----------------------------GNP------FG------APIPEG------KYEI-L---------E---------------------------------------------------------------------RVGRSEFYRLD--AIDSTPR--N-DTH---EPT-K-----RT------KFRLHKP-------------------------GRTIGCIAAS--KDCK----N---CW-ENVVKLINS----------------TFDF---------------NNCSL---------SPCSLT------N-----------
>WP_115478098.1
-------------------TY--------SISTGLL-TM-------YDT-------S-----DPI-------D----VYTTYANT---G------------------GTYQPD--GTFIP------NG------DAIPVG------TYDI-L---------G---ARTPG-------------------------------------------------------------------WYRLD--PEDSHPF--N-DVN---DAT-G-----HG------AFRLHPG-------------------------THSLGCITVN--KNS-----YNNTLY-KNIENLLDH---TMTT---------------------------------------------TIT------DQ---------A
>EKE02010.1
-----------------TGFF--------NRPQGEL-TI-------SDND-----TGE-------------------SVTVSAFS---G---HG------T------NTNNPA--SEGEK------GK------GPIPEG------QYTI-K---------E---DSQN-----------------------------------------------------------------RDGWFELD--ANDSNPG--N-DIH---DPT-N-----RG------QFRLHEG-------------------------SISLGCITVV--KGQ-----EG---W-QEILDILKN-----------------------------------TDRDLWDQIITGEYGELWVK------------------
>WP_072106473.1
-------------------LY--------SITLSML-------SCVSDTQ------N-------------DDNSYD-VLTIPVAS---GNNGNN-----MQ------CKNNPG--CTHLQ------NR------GPIPQG------VWSW-NVN-----GPG---ATNR-----------------------------------------------------------------KPNGIRLV--PSAN-----T-ETY-------N-----RD------GFLTQSCLNA----FG-PSLGPR---------FCSEGCITGS--SND----------M-QKLNELIFS----------------------------------EPDSTL------------TVT------D-----------
>WP_077795213.1
-------------------LY--------SITLSML-------SCVSDTQ------N-------------DDNSYD-VLTIPVAS---GNNGNN-----MQ------CKNNPG--CTHLQ------NR------GPIPQG------VWSW-NVN-----GPG---ATNR-----------------------------------------------------------------KPNGIRLI--PSAN-----T-ETY-------N-----RD------GFLTQSCLNA----FG-PSLGPR---------FCSEGCITGS--SND----------M-QKLNELIFS----------------------------------EPDSTL------------TVT------D-----------
>WP_137563616.1
-------------------LY--------SITLSML-------SCVSDTQ------N-------------DDNSYD-VLTIPVASGNNGNNGNN-----MQ------CKNNPG--CTHLQ------NR------GPIPQG------VWSW-NVN-----GPG---ATNR-----------------------------------------------------------------KPNGIRLV--PSAN-----T-ETY-------N-----RD------GFLTHSCLNA----FG-PSLGPR---------FCSEGCITGS--SND----------M-QKLNELIFS----------------------------------EPDSTL------------TVT------D-----------
>ELI26667.1
-------------------LY--------SITLSML-------SCVSDTQ------N-------------DDNSYD-VLTIPVAS------GNN-----MQ------CKNNPG--CTHLQ------NR------GPIPLG------VWSW-NVN-----GPG---ATNR-----------------------------------------------------------------KPNGIRLV--PSAN-----T-ETY-------N-----RD------GFLTHSCLNA----FG-PSLGPR---------FCSEGCITGS--SND----------I-QKLNELIFS----------------------------------EPDSTL------------TVT------D-----------
>EWC53762.1
-------------------LY--------SITLGML-------SCVSDTP------S-------------DDNSYG-VLTISVAS---GNNGNN-----MQ------CKNNPG--CTHLQ------NR------GPIPPG------VWSW-NVN-----GPG---ATNR-----------------------------------------------------------------KPNGIRLV--PSAN-----T-ETY-------N-----RD------GFLTHSCLNA----FG-PSLGPR---------FCSEGCITGS--SND----------M-QKLNELIFS----------------------------------EPDSTL------------TVT------D-----------
>OKW16364.1
-------------------LY--------SITLGML-------SCVSDTP------S-------------DDNSYG-VLTISVAS---GNNGNN-----MQ------CKNNPG--CTHLQ------NR------GPIPQG------VWTW-NVN-----GPG---ATNR-----------------------------------------------------------------KPNGIRLV--PSAN-----T-ETY-------N-----RD------GFLTHSCLNA----FG-PSLGPR---------FCSEGCITGS--SND----------M-QKLNGLIFS----------------------------------EPDSTL------------TVT------D-----------
>WP_102603208.1
-------------------MY--------SITIGML-------SCVSDIP------N-------------VDNVHD-VLNIPVAS---GNNGNN-----MQ------CKNNPD--CTHLA------NR------GPIPQG------LWTW-NVN-----GPG---ARNT-----------------------------------------------------------------KPNGTRLV--PSDD-----T-ETY-------G-----RS------GFLTHSCLNA----FG-PSLGPR---------FCSEGCVTGS--SED----------M-ETLNEMLAA----------------------------------EPDSSL------------TVT------D-----------
>WP_103074196.1
-------------------NY--------TITKNKL-------TCVASEK------G-----------------HQ-NVDIRVAS---GNNGHK-----QQ------CKDNPE--CIKYK------QR------GPIPVG------KWKW-NID-----GPG---AANS-----------------------------------------------------------------KQNGRRLV--PLPG-----T-ETY-------G-----RS------AILTHSCANA----FG-PSLGPK---------FCSEGCVTGS--SSD----------I-KKLNALIDA----------------------------------EPDSVL------------TVE------P-----------
>WP_081026161.1
-------------------TY--------SISGGRL-------VCVPDNP------S-----------------NS-PVDIPVAS---GNNGGG-----MQ------CKNNPA--CTDIS------NR------GPIPQG------RWNW-NVN-----GPG---SANG-----------------------------------------------------------------KPNGRRLV--PDVG-----T-NTH-------G-----RS------GFLTHSCQNA----FG-PSVDWP---------YCSEGCITGS--PSS----------M-QRLNQLLNA----------------------------------EPNSSV------------LVT------D-----------
>WP_124950334.1
-------------------KL--------TFSTGRL-------ACTPDDP------S-----------------NT-AVDIPVAS---GNNGGG-----MQ------CRNNVS--CTAIP------NH------GPIPTG------CWRW-T---------N---GITS-----------------------------------------------------------------KPNGRVLE--PCPG-----T-NTN---VTE-N-----RT------LIRSHSCVNP----FG-PGLGPQ---------YCSEGCVTGT--APA----------I-RTLNDLIDA----------------------------------EPGSTL------------QVV------P-----------
>WP_082450773.1
-------------------TF--------TLSTGRI-------DCTPSSP------Q-----------------NS-PVSLPAAS---GNNGGG-----QQ------CRNNAA--CTAIP------NR------GPIPTG------CWMW-T---------T---GSTS-----------------------------------------------------------------KPNGRVLV--PCPG-----T-NTN---VIE-N-----RT------LIRSHSCANP----FG-PGLGPQ---------FCSEGCVTGT--VPD----------I-QRLNLLIDA----------------------------------EPGSTL------------QVN------P-----------
>ODV26353.1
-----------------HLVF--------SEGKGAL-------SCVPDDP------T-----------------HS-SVDIPVAS---GNNGGG-----EN------CKNNPI--CSEET------GR------GPIPSG------CWQW-T---------Q---GYTS-----------------------------------------------------------------KPNGRVLN--ECDG-----W-PKS-------S-----RT------NIRSHSCKNA----FG-PSTHGP---------FCSEGCVTGS--RHD----------I-QKLNRLLDA----------------------------------EPGSIL------------IVG------Q-----------
>WP_137267015.1
-----------------SLIF--------SNGQGRL-------KCTPTNP------E-----------------NS-AVDIPVAS---GNNGAG-----TN------CKNNPD--CDADV------GR------GPIPRG------CWKW-T---------N---GWTS-----------------------------------------------------------------KPNGRVLE--PCEG-----T-ETH-------G-----RT------LIRSHSCINA----FG-PSKTGP---------FCSEGCVTGS--AAD----------I-RLLNALIDA----------------------------------EPGSTL------------QVG------PK----------
>WP_134832184.1
-------------------YY--------SIRDERM-------ECFPSTE------G-----------------KQ-YLSIRVAS---GNNGGG-----MQ------CKNNPA--CTSLQ------GR------GPIPTG------KWNW-T---------S---TWTS-----------------------------------------------------------------KPNGRALE--PAPE-----T-NTF-------G-----RS------LIRSHSCANA----FG-PSLGPH---------FCSEGCVTGA--AAD----------L-KKLNELIDD----------------------------------EPGSTL------------QVM------D-----------
>WP_073463654.1
-------------------VY--------SVGTGRM-------DCMRN--------G---------------SEKF-TWSGSFAS---GNNSVA------G------CKNNAS--CESMP------NV------GPIPRG------CWLW-N---------G---GATS-----------------------------------------------------------------KPGGRTLVALPPQS-----S-TPF-------G-----RD------LFRTHSCLNP----FG-PSTASP---------YCSEGCVTGT--SST----------V-FDLNDLIDS----------------------------------EPGSVM------------CVV------D-----------
>WP_130986152.1
-------------------LY--------SISTGIL-------GCVADST------H-----------------NN-DVFIPVAS---GNNGGG-----NH------CKNNPT--CTNQS------NR------GPIPIG------GWHW-N---------N--NRQST-----------------------------------------------------------------KPNGRVLQ--PDDG-----T-DTH-------G-----RD------SFRTHSCLNA----FG-PSIKAP---------FCSEGCITGY--SID----------I-RKLNELLDS----------------------------------EPNSEL------------TVT------E-----------
>KID00891.1
-------------------LY--------SISTGIL-------GCVADST------H-----------------NN-DVFIPVAS---GNNGGG-----SH------CKNNPT--CTSQS------DR------GPIPIG------GWHW-N---------N--KKQST-----------------------------------------------------------------KPNGRVLQ--PDDG-----T-DTH-------G-----RD------SFRTHSCLNA----FG-PSTNAP---------FCSAGCITGS--IID----------I-KKLNELLDS----------------------------------EPDSEL------------TVT------E-----------
>TCO37220.1
------------------CEY--------SVSRHTL-------TCTSNNAFDPNFVG-------------PPDQRN-LGPGGVFS---G---IG------G------CRNNNSQECADSS------HR------GPIPPG------NYLM-N---------R---DTRSCC----------------------------------------------------------------LDHWRLE--PNPPVKWW---EYY---SGL-R-----RN------GFKLHPG-------------------------GFSLGCITAS--NNDSQAMHD----Y-DWVHQLLMQED---------------------------------GNNML------------VVV------P-----------
>PPD45241.1
-------------------TY--------VISRHTL-------ICVPNSP--SPFEG-----PPLG-----------LGPDGVFS---G---VE------E------CQNNNA--CTNES------KK------GPIPPG------NYNM-N---------P---DNRPHH----------------------------------------------------------------DNFWRLE--PNPKIPGW---KCR---LNL-A-----RC------GFELHPG-------------------------LISLGCITAS--KENPTVMGQ----Y-NNINDLLRRES---------------------------------GNNTL------------EVI------P-----------
>WP_015120031.1
-----TLTPTGQTNALDNPLY--------KISL----YV--------D--------G-----KFV-------------DSLIGVS---G---RK------F------TQTRNR---HQSG------TE------APLPDG------KYTV-A---------T---STIP------------------------------GA----IAE-AG------------------------EHFLAIQ--PK-----------F----KT-G-----RS------ALGFHVDPSFEKN--N-G----E---------DGTAGCIGLT--NKE-----D----L-DKLLSYVASY----------------------------------QPKFL------------DVK------ILDNTNGNLASK
>WP_096624612.1
-----TLTPTGQTNALNNPLY--------ELRL----YL--------N--------G-----QLV-------------DSFMTVS---G---RA------Y------TQSRNR---HQSG------TE------APLPDG------RYRV-A---------T---RVVP------------------------------GT----IPE-AG------------------------DRFLPIQ--PL-----------F----RT-R-----RT------ALGFHVDPSFNKN--N-G----E---------DGTSGCIGLV--SKE-----D----L-DRFLSFVRTH----------------------------------RPQFI------------DVK------IQ----------
>WP_088241992.1
-----TLRPTGQTNALNNPLY--------ELRL----YA--------N--------G-----QLI-------------NRFLTVT---G---RR------H------TQNRNR---HQSG------TE------APLPDG------KYTV-S---------I---STIR------------------------------GS----IAE-AG------------------------DQFLPIW--PL-----------F----KT-G-----RT------DLGFHVDPSFEKN--N-G----E---------DGTSGCIGLI--SKQ-----H----L-SQVVTFVRTY----------------------------------RPKFI------------DVR------IQ----------
>WP_103136584.1
-----TLTPSGRTNDLGNPLF--------ELRL----YV--------N--------N-----QPV-------------SSFLTVS---G---RT------H------TQNKNR---HRSG------TE------APLPNG------IYTV-A---------K---NHTR------------------------------GT----IAE-AG------------------------ERFLPIT--PR-----------F----RT-G-----RT------DLGIHVDPSYNKN--N-G----E---------DGTSGCIGMT--STR-----D----L-DQLLNYVRNY----------------------------------QPQYI------------NVQ------I-----------
>WP_017323071.1
-----KLVPTGKKNALGNPLY--------KLII----YV--------Q--------G-----REI-------------NSYDTVS---G---RA------T------TQNKDR---HRSG------TE------APLPDG------LYKV-A---------K---TYIH------------------------------GS----TPE-VS------------------------DRFLPIW--PL-----------F----KT-G-----RT------DLGIHYDPSFEKN--N-G----E---------DGTSGCIGLT--KRQ-----D----L-DQVLEYIHTY----------------------------------KLNFL------------EVK------IQ----------
>WP_102146709.1
-----TLTPTPQVNALGNPLY--------ELRL----YV--------H--------G-----KLF-------------DHYLTVT---G---RA------H------TQTKNR---HRSG------TE------APLPDG------TYKV-A---------R---SPVA------------------------------GT----IPE-AG------------------------DRFLPIR--PL-----------F----KT-G-----RT------DLGIHYDPSFEKN--N-G----E---------DGTSGCIALT--NRQ-----D----L-EEVLNFVRIH----------------------------------QPQYI------------DVK------IQ----------
>WP_045056258.1
-----TLKPTGRTNALGNPLY--------QLRL----YA--------N--------G-----QLI-------------GTYTTVS---G---RA------Y------TQNRNR---NRAG------TE------APLPDG------NYKI-S---------K---TTIP------------------------------GT----IAE-AG------------------------ERFLPIQ--PL-----------F----RT-G-----RS------ALGIHYDPSFEKD--N-G----E---------DGTSGCVALT--NKQ-----D----L-NQVLNYVRTY----------------------------------QPKYL------------KVN------IQ----------
>RUT14430.1
-----TLTPTSKANARGNPLY--------HLNL----YV--------N--------G-----QLL-------------KTYTSVS---G---RY------N------TQDRDR---HRSG------TE------APLPDG------RYQV-A---------K---VPIP------------------------------GI----IAE-AG------------------------DRFLPIQ--PL-----------F----QT-G-----RS------ALGIHYDPSFEKK--N-G----E---------DGTSGCIAVT--NRD-----T----L-TELLNYVRTY----------------------------------QPKYL------------EVQ------IR----------
>GCE60396.1
-----TLTPTGLTNKLGNPLY--------QLSL----YG--------N--------G-----QLI-------------AAYMTVA---G---RA------H------TQNYNR---HQAG------TE------APLPDG------KYRV-A---------R---EPVP------------------------------GT----IPE-AG------------------------DRFLPIQ--PL-----------F----RT-R-----RS------ALGIHYDPSFEKP--N-G----E---------DGTSGCIALT--NRA-----D----L-DQVLNYVRTY----------------------------------RPQYL------------EVN------IQ----------
>WP_073599754.1
-----TLTPTGLTNTLGNPLY--------ELRL----YA--------N--------G-----QLR-------------GTYTTVS---G---RA------Y------TQNRNR---HQAG------TE------APLPDG------IYKV-A---------K---TSVA------------------------------GT----IAE-AG------------------------DRFLAIQ--PL-----------F----RT-G-----RS------ALGIHYDPSFEKN--N-G----E---------DGTSGCIALT--NRR-----D----L-DLVLNYVRTY----------------------------------QPQYL------------EVN------IQ----------
>WP_035151202.1
-----TLSPTKCTNAVGNPLY--------KLSL----YA--------N--------G-----QLV-------------GTYLTVS---G---RA------D------TQSKNR---HRGG------TK------APLPDG------KYTV-A---------K---GITA------------------------------GV----EPE-VG------------------------DRFLAIH--PT-----------F----RT-G-----RS------ALGIHYDPSFEKK--N-G----E---------DGTSGCIGLR--NKQ-----E----L-DQVLNYVRQY----------------------------------HPQYL------------QVK------IL----------
>WP_015127656.1
-----TLTPTGQANSLGNPLY--------ELRL----FA--------N--------G-----QLV-------------GRYISVS---G---RA------Y------TQTRDR---NRSG------TE------APLPDG------RYKV-A---------T---ATTR------------------------------GS----IAE-AG------------------------DRFLPIR--PL-----------F----ST-G-----RS------ALGIHYDPSFNKN--N-G----E---------DGTSGCVALT--NRQ-----D----L-SQVLDYVNTY----------------------------------RPQFL------------EVA------IR----------
>BAZ41749.1
-----TLIPTEQINQLGNPLY--------ELRL----FA--------N--------G-----QQV-------------ASYMTVS---G---RA------H------TQTRDR---NRSG------TE------APLPDG------RYKI-A---------K---SVTR------------------------------GT----IPE-AG------------------------DRFLGLQ--PT-----------F----RT-G-----RT------DLGIHYDPSFNLK--N-N----E---------DGTSGCIGLT--NRE-----E----L-TQVLNFVRTY----------------------------------KPQFL------------DVS------IR----------
>WP_015197578.1
-----KLLPTGQTNALGNPMY--------KLSL----FA--------N--------G-----QEV-------------NSYMIVA---G---RA------N------TQNRDR---HRSG------TE------APLPDG------RYRV-A---------K---STTP------------------------------GT----IVE-AG------------------------DRFLPIQ--PL-----------F----RT-G-----RS------ALGIHYDPSFNKN--N-G----E---------DGTSGCIGLQ--TRD-----E----F-SEVLKYVRTY----------------------------------KPQFL------------DVA------IK----------
>WP_096643685.1
-----QLVKTNEVNQLGNPIY--------ALLL----YA--------N--------G-----QQV-------------GAYKTVT---G---RA------H------TQNRDR---DRSG------TE------APLPDG------IYKV-A---------K---QVVR------------------------------GT----IAE-AG------------------------DRFLAIQ--PQ-----------F----PT-G-----RS------ALGIHYDPSFDKN--N-G----E---------DGTSGCIALT--NRQ-----D----L-TEVLEYVRTY----------------------------------KPQML------------NVT------IR----------
>WP_073619344.1
-----TLTRTEATNNLGNPIY--------TLTL----YA--------N--------G-----QQV-------------DVFKTVS---G---RA------H------TQNKDR---NRSG------TE------APLPNG------EYRV-A---------T---STKR------------------------------GT----IAE-AG------------------------KLFLPIY--PN-----------F----RT-G-----RT------ALGIHVDPSFEQN--N-G----E---------DGTSGCIGLT--SQE-----D----L-SKVLEYVRTY----------------------------------RPKLL------------EVN------I-----------
>WP_035159347.1
-----ILSPTEYYNSQRNPLY--------KLRL----FV--------N--------G-----QEV-------------YSFMTVS---G---RA------H------TQTKDR---NRSG------TE------APLPNG------EYRV-A---------K---STTR------------------------------GT----IAE-AG------------------------DRFLPLT--PK-----------F----ET-G-----RT------ALGIHYDPSYEKN--N-G----E---------DGTSGCIGLK--NRK-----E----L-SQLLKYVKMY----------------------------------KLNTL------------YVE------IQSRS-------
>WP_124978243.1
-----RLVPSNKKNQQANPIY--------ILEV----YH--------Q--------G-----QPI-------------YTFETVT---G---RA------F------TQTRNR---HRAG------TD------SPLPDG------KYRI-S---------S---SSVW------------------------------GT----LAE-VG------------------------GRFIPIK--PQ-----------F----RT-G-----RS------SLGIHYDPSYNRA--N-G----E---------DGTSGCIGLT--NRQ-----N----F-EILRQFIETY----------------------------------KPQLL------------MVD------IQ----------
>WP_013325159.1
Q---LIRDPQERTNQLGNPLY--------LLEV----YL--------D--------G-----QII-------------YTLEAVS---G---RA------Y------SQQRNR---NIAG------TE------APLPDG------EYRI-S---------Q---RIQR------------------------------GS----MRE-VG------------------------ETFIPVY--PL-----------F----QT-G-----RR------DLGIHYDPSFNQN--N-G----E---------DGTSGCIGLT--NKA-----D----R-NLINRFVQNY----------------------------------HPQEL------------IVK------IE----------
>OUT73438.1
-------TPTPVRDRQGNRIW--------DLEL----RQ-----------------G----PELI-------------RRWSSVT---G---RP------Y------TEKRDR--FSRPG------NH------APLPPG------AYLI-G---------A---PIRLHS----------------------------GD----LYE-LG-----------------------RSWFIPVD--PL-----------F----ST-P-----RG------HFGIHEDVSL----------------------DGTAGCIGLA--GRR----------LTEEVTQWVRSA----------------------------------GARYL------------LVK-----------------D
>EAQ69171.1
V----LERTDRSLQPTGDPIW--------DLRL----EI--------P--------G-----QPP-------------RHYPALS---G---RA------N------RQLANR---DQMG------SR------APLPRG------HYTL-G---------A---VEPLAA----------------------------GA----YPE-LG------------------------PIWISIE--PT-----------F----PT-G-----RR------VLGIHQDPSAGL---N-G----N---------SGTLGCIGLI--HRK-----D----L-LELSTLIQRS----------------------------------GTRQL------------VVR------H-----------
>WP_141561358.1
V----LGRTKRQIRSTGDPIW--------DLRL----EI--------P--------G-----EPA-------------RHFDAVS---G---RA------H------RQNADR---DQMG------SK------APLPTG------SYTL-G---------P---VEPLAD----------------------------GA----YPE-LG------------------------PVWIGIE--PT-----------F----TT-G-----RR------VLGIHQDPSAGL---N-G----N---------SGTLGCIGLI--RKH-----D----M-LELSQLIKGR----------------------------------DVRLL------------VVE------D-----------
>WP_067325391.1
V----LERTDRRLQTTGDPIW--------DLKI----EI--------P--------G-----EPL-------------RRFDAVS---G---RA------N------RQNANR---DQLG------SR------APLPIG------RYSV-G---------V---VEPLID----------------------------GD----YPE-LG------------------------PVWISIE--PT-----------F----TT-G-----RR------VLGIHLDPSAGLQ--N-A----N---------SGTLGCIGLV--NRS-----D----M-LELAQLIERS----------------------------------GADRL------------EVR------D-----------
>WP_115022169.1
V----LNRTMRSLTHTRDPIW--------SLRL----ET--------P--------G-----EPV-------------QHFDAVS---G---RA------H------RQNADR---HRSG------TR------APLPAG------RYSL-G---------P---VEALGP----------------------------AD----PSE-LG------------------------PIWIGIE--PE-----------F----PT-G-----RG------HLGIHLDPSANR---N-A----N---------SGTLGCVGLI--RWE-----D----M-QALAGLVQRR----------------------------------NVRTL------------VVN------E-----------
>WP_136643904.1
T----LERTSRRLPRTGDPIW--------DLRL----DI--------P--------G-----EPV-------------RHFDAVS---G---RA------D------RQGANR---DQMG------SE------APLPIG------RYRL-G---------A---IEPLGH----------------------------RD----PKE-LG------------------------PIWIGIE--PE-----------F----ST-G-----RR------VLGIHLDPSAGR---N-W----N---------SGTAGCIGLI--RSN-----D----M-HALADLVRRS----------------------------------GANTL------------VVA------Q-----------
>WP_108723270.1
------------MDGTGDPVW--------ELAL----LI--------P--------G-----QPT-------------RRFDALV---G---RA------A------RQAADR---DKLG------SQ------APLPKG------RYRI-S---------E---VSAIET----------------------------GD----NPE-LG-----------------------RLHWIGLE--PQ-----------F----AT-A-----RR------GLGIHHDPSAGL---G-R----R---------SGTDGCIGLI--QGN-----D----L-VTLVDLVRRS----------------------------------GMREL------------EVR------D-----------
>KEF41386.1
V----LVRTDRQMPITGDPIW--------ELQL----DL--------P--------G-----QPQ-------------RAYEALV---G---RA------R------HQDGDR---DRLG------SK------APLPRG------RYLL-T---------E---ITPLDG----------------------------TD----GPE-LG-----------------------RFLWIGLE--PE-----------F----PT-A-----RR------ALGIHHDPSAGA---G-R----D---------SGTDGCIGLI--HGN-----D----L-LVLGDLLRRS----------------------------------GTREL------------LVK------D-----------
>WP_115017426.1
L----SARRTEDERQDGERLW--------KLEL----HQ-----------------D----DRRL-------------ASWEAVS---G---FA------S------SQSLDR--RWSPG------NG------APLPSG------NYSL-G---------L---PEAL-----------------------------------------G-----------------------DDIWLTLT--PR-----------F----ET-T-----RS------GLGIHGC-------------------------NPGSGCVCLP--DRT-----S----L-EALASWVKTF----------------------------------QIQSL------------TVV-----------------N
>KZR90994.1
L----SARRTEDERQDGERVW--------KLEL----HQ-----------------D----DRRL-------------ASWEAVS---G---FA------S------SQSLDR--RWSPG------NG------APLPSG------NYSL-G---------L---PEAL-----------------------------------------G-----------------------DDIWLTLT--PR-----------F----ET-T-----RS------GLGIHGC-------------------------DPGSGCVCLL--DRT-----S----L-EALASWVKTF----------------------------------QIQSL------------TVL-----------------N
>KZR86847.1
L----KAQRTDIRRTDGQRQW--------LLEL----HH-----------------D----QTVL-------------ASWPAVS---G---TP------S------SQGLDR--RWSPG------NG------APLPQG------DYSL-G---------P---AEPW-----------------------------------------G-----------------------EDIWITLA--PR-----------F----DT-N-----RS------GLGIHHC-------------------------NPGSGCLCLP--DRS-----S----L-LALTAWMQEV----------------------------------ELKQL------------RVL-----------------N
>WP_006853193.1
L----KARRNDPKGFTPSGAW--------TLEL----FK-----------------G----EQLL-------------AEWPAVS---G---YN------S------KQTADR--LWSPG------NG------APLPIG------TYAL-G---------Q---PEPW-----------------------------------------G-----------------------TDLWLNLE--PQ-----------F----ET-D-----RS------GLGIHNC-------------------------NPGSGCLCLP--NRK-----D----L-ETLADWVQAT----------------------------------GIRKL------------TII------------------
>WP_051847627.1
L----TTRRTERILPDGNRQW--------SVEL----HS-----------------G----TRLL-------------ARWMAVS---G---IA------Q------RQDADR--LWSPG------NA------APLPAG------RYSL-G---------Q---PEPW-----------------------------------------G-----------------------EDLWLDLQ--PR-----------F----ET-S-----RS------ALGIHHC-------------------------YPGTGCICIP--SRA-----E----I-DALAAWVRQA----------------------------------NLQTL------------LVV-----------------N
>WP_050749847.1
L----TMRRTNDFFPDGNSVW--------LVEL----HG-----------------D----GSLL-------------AQWTAAS---G---IA------Q------RQTADR--LWSPG------NA------SPLPAG------TYRL-G---------D---PEPW-----------------------------------------G-----------------------DDLWFDLQ--PR-----------F----ET-T-----RS------ALGIHRC-------------------------YPGTGCICIP--SRT-----D----I-EALAEWVRASG---------------------------------GLREI------------TVS-----------------N
>OQW85403.1
-----------------TALV--------DRDNNTI-SVTF-----KN--------GQ-------------------IVTYAA-----G-----------N------NTINPSGDPNKIG------SN------GPAPAG------TWPV-Q---------L---PINTSG----------------------------------DIR-YG------------------------PYFWPIG--AVDA-----R-----------GN----RADIARQRGIGLHGG-R--RSY--------Q---------SRTEGCIRMN--DADI---------L-ELYQRTIND-----------------------------------PLITV------------EIR------------------
>WP_087473968.1
-------------------------------------------FGSQN--------G---------------------IMIAATN--DGNQSIGPF-----------VASNST--YPWPI------SN------GPIPNG------TYPI-G---------Q---TRRQG---------FNSTPTSDG-LKPFDRN--RNR----QQA-LG------------------------DAFIPID--PVPG-----------------------RT------GIGVHAR---FPD--T-PDL------------KPTLGCIRVH--NND----------V-NELANFLESKCQN-------------------------------ETNTFI------KY------------------------
>WP_073592943.1
-------------------FF-MDLKSSSNLILGQL-SLYY-----PN--------GE-------------------RIDFTATS---G---CR------G------WQSHEN---IWKR------GR------GPIPPD-----FNYSV-P---------T---VGYH------------------------------SE----TAG-ID------------------------GEFFHIW--PDPV-----K-----SDSGV-T-----RG------EFGIHRDANF-----D-T----S---------PGSAGCIVLT--KDF-----G----W-QRFCERMHALKSDF------------------------------NLDRI------------PLH------------------
>TAE64770.1
-----------------------TLAASNDLIYGSL-RLTY-----PD--------KK-------------------FIDYLATS---G---CT------Q------WQQPGD---EWAR------GK------GPIPAG-----FEYKI-P---------T---VPYW------------------------------LP----TRG-IE------------------------GYFFHIT--PDPV-----S-----S-SGD-I-----RS------ELGIHFDAN-------------A---------PGSAGCIVLK--NFS-----G----W-ERFCDRMEAITKS-------------------------------GIKSI------------PLS------------------
>GAX41538.1
------------------LLYHQHLSKSANLIEGRL-LL-------LDSE------S-----PSI------------ANTYIATS---G---LP------N------NQRFDC---LSSP------GK------GSIPANNVIGNDCYLV-A---------T---TPIY------------------------------MP---SVKG-VE------------------------GNFYKIN--PHMV-----T-----V-NGV-Q-----RG------DFGIHFDAN-------------V---------PGSSGCVVLR--TDI-----G----W-QAFEKDMKNLLTS-------------------------------GVKEI------------PLL------------------
>WP_129590205.1
FSLH------------------LPNSNTRELQKGTL-VLKQD----PNKA------G---------------------IRLQATS---G---CI------G------YQYSGS---WKFK------GR------GPLPPSRAIEPLGYAV-S---------T---QRLW------------------------------LP---HVRG-VE------------------------GSFYAIA--PFSV-----P-----V-GKT-H-----RG------DFGIHFDAN-------------V---------PGSAGCIVLP--LQD-----H----W-DIFRKIMEDCAHK-------------------------------NVQQI------------PLN------------------
>AFZ32216.1
FYLQ------------------LPLNPRLSLIYGYL-LIKRR----PQDA------G---------------------IKMLATS---G---TV------G------HQCAGS---WTRK------RR------GPLPPSGAIGAHKYTV-S---------T---QRLW------------------------------LP---HVKG-VE------------------------GSFYAIA--PFSV-----Q-----L-GSV-T-----RG------DFGIHFDAN-------------V---------PGSAGCIVIP--QQA-----H----W-DLFCQLMQEFRDA-------------------------------GIQQI------------PLA------------------
>QDB71446.1
----------------------FKPQRSTKLLYGTF-VLRD-----KDQKQ--------------------------ICAVVATS---G---AA------G------FQNWTD--FQRI-------GK------GLIPPF-----DKFQI-R---------T---DGYR------------------------------LA----TKG-VE------------------------GMFYPIE--PSPV-------PMY-------G-----RS------ELGLHFDAN-------------V---------PGSAGCIVIE--NKN-----S----FLETIVPLMLKAKNA-------------------------------KILRI------------PLK------------------
>WP_078223291.1
-----------------SLHF--------------------------D--------G-----STLRAQ----GART-LIRFPAVS---G---R-------FQ--NGDFDYSRG--NQAVP------DR------GPIPEG------EYWI-Q---------P---SELQE------NAWYR----------------FRNT----RTG-WG------------------------DYWITIH--PHPS-----T-PTY-------D-----RG------GFFIHGG-K--N--------------------PGSAGCIDLA--SHM---------------NRFVEALQ-KELAG-NTK-----------------------CYIPL------------TVR--------YLSR------
>WP_118882840.1
----------------------------------------------------------------MVTS----IIRE-AIRLSRIG-------------------------------------------------GPIPEG------EYWI-Q---------P---SELQE------NAWYR----------------FRNT----RTG-WG------------------------DYWITIH--PHPS-----T-PTY-------D-----RG------GFFIHGG-K--N--------------------PGSAGCIDLA--SHM---------------NRFVEALQ-KELAG-NTK-----------------------CYIPL------------TVR--------YLSR------
>WP_082584162.1
-----------------TLRF--------------------------D--------G-----QALRAH----GSSQ-LHAFPAVL---G---R-------QN--GGTFVYSVG--QQQIP------DQ------GPIPAG------DYWI-Q---------P---SELQE------NSWYR----------------LRNP----RPA-WG------------------------DYWITIH--PYPN-----T-VTY-------K-----RG------GFFIHGG-R--T--------------------LGSAGCIDLS--VYM---------------NQFVDSLK-RELKG-HVD-----------------------CFIPL------------TVR--------YAS-------
>WP_092416305.1
-------------------------------------------------------------------------MNG-ATQFSAVS---G---R-------DI--GGKFDYSVA--RQSIP------NE------GPIPEG------DYWI-Q---------P---SQLQK------NNWYR----------------VRNP----RIA-WG------------------------NYWITIH--PYPS-----T-QTY-------K-----RG------GFFIHGG-S--T--------------------LGSAGCIDLT--SQM---------------DRFVDALR-KALAD-QPD-----------------------CYIPL------------SVQ--------YPK-------
>WP_133328316.1
-----------------SLNF--------------------------D--------G-----KYLRGS----GIGG-FMQFSGVS---G---R-------KI--NGVFEYSID--RQRTP------DH------GPIPEG------EYWI-Q---------P---SELQE------NSWYR----------------LRNP----RMA-WG------------------------NYWITIH--PYPD-----T-QTY-------K-----RG------GFFIHGG-S--T--------------------QGSAGCIDLT--DQM---------------DRFVLALR-KAIAK-QPE-----------------------CYIPL------------TVS--------YSK-------
>PZN84254.1
-----------------HLRF--------------------------N--------G-----KVLSAM----GGVA-GIIFPAVS---G---KP------TE--QGDFDYSLE--RQKIA------DQ------GSIPEG------EFWI-Q---------P---SQLQE------NAWYR----------------IRNP----RFA-WG------------------------NYWITIH--PYPS-----T-QTY-------G-----RG------GFFIHGG-D--S--------------------LGSAGCIDLA--ENM---------------NQFVEALK-KELNG-FPQ-----------------------CFIPL------------TVK--------YSE-------
>WP_123071240.1
-----------------SLRF--------------------------D--------G-----KTLHAF----GTKA-SLVFPAAS---G---KP------NG--RGHFDYSTE--RQRIP------FH------GPIPAG------QYWI-Q---------P---SQLWE------NNWIKS--------------ALHSP----RGA-WG------------------------NFRLTIH--PYPH-----T-QTH-------G-----RG------GFFIHGG-A--V--------------------AGSAGCIDLV--QYI---------------DRFVERLK-QELGG-LPE-----------------------CYVIL------------TVQ--------Y---------
>WP_013204860.1
-----------------SLTF--------------------------D--------G-----SHLR-------GSN-GMEFPAVS---G---KP------DK--QGVFEYALA--RQQVA------YQ------GPIPEG------DYWI-Q---------P---SQLWE------NNWFKS--------------LVRTP----RAS-WG------------------------NYRLTIH--PYPG-----T-QTY-------G-----RG------GFFLHGG-T--V--------------------PGSAGCIDLV--GQM---------------DRFVSRLK-QALGG-LPE-----------------------CYVQL------------YVR--------YPQH------
>WP_131144631.1
-----------------ALTF--------------------------N--------G-----KTLAMT----GGSK-TYSYPAAS---G---KP------DK--SGAFSYTKE--AQIAG------FS------GPIPEG------IYWI-N---------P---DELWV------NRWYK-----------------RGS----EAS-WG------------------------KYRITIH--PFTT-----T-ETY-------Q-----RG------GFFIHGG-K--V--------------------LGSIGCIDLT--SHI---------------DAFVADLQ-VE-GA-MRK-----------------------CQIHL------------SVQ--------YAPATP----
>WP_082674219.1
------------------------------------------------------------------MR----GGSA-TFTYSAVS---G---RP------DA--HGHFDYSAA--RQRLS------GA------GPIPEG------GYWI-R---------P---DELWE------NAWYR-----------------RAS----TAG-WG------------------------NYRITIH--PFTT-----T-ATF-------G-----RG------GFFIHGG-T--T--------------------RGSAGCIDLT--SDM---------------DRFAADLV-REAG--TRA-----------------------CQIHV------------TVD--------YP--------
>WP_066131903.1
-----------------SLHF--------------------------D--------G-----QALTI------PQR-GLRYQAVS---G---RP------AA--GGHFDYSAA--RQRLV------NV------GPIPAG------QYWI-D---------L---SQMWD------NAWYR----------------FTAP----RAA-WG------------------------NHRITIR--PYPD-----T-PTY-------G-----RG------GFFIHGG-D--T--------------------PGSAGCIGLT--HNM---------------DTFVRDIK-RLLNG-LPR-----------------------CYIPL------------TVE--------YPQ-------
>WP_013690486.1
-----------------ALSF--------------------------D--------G-----RRLTMI-----GSP-TRIYTAVS---G---QP------TT--SGTFDYSEM--RQQIR------GE------GPIPAG------TYWI-Q---------P---SQMWT------NRWYN-----------------IAP----RSV-WG------------------------DHRITIH--IMPG-----T-MTF-------N-----RG------GFFIHGG-S--H--------------------TGSAGCINLH--SGM---------------EKFVKDLE-AVVKN-SPD-----------------------CYIPL------------TVK--------YR--------
>WP_091800645.1
-----------------ALAF--------------------------N--------G-----HSLRMT----GGKR-SYFYWAVS---G---HP------SP--DGRFDYSLD--RQQKS------QE------GPIPEG------DYWL-Q---------P---SQMWT------NRWYN-----------------VAP----TAA-WG------------------------VHRITIH--VFPT-----T-MTF-------K-----RG------GFFIHGG-T--H--------------------PGSAGCINLH--GGM---------------ENFVRELQ-DEVKA-DRD-----------------------CFILL------------KVR--------YSK-------
>WP_109482330.1
-----------------SLSF--------------------------D--------G-----RRLTMG----GVGP-FRVYAAVS---G---RP------LD--NGSFDYSLA--RQCEP------EQ------GPIPEG------RYWI-K---------P---SQMWT------NRWYS-----------------LAP----RSA-WG------------------------NHRITIH--VFPG-----T-QTH-------D-----RG------GFFIHGG-T--H--------------------SGSAGCINLH--MAM---------------EAFVRDLQ-AAVGN-IPD-----------------------CYIPL------------SVR--------YPQ-------
>WP_084598363.1
-----------------------------------------------------------------------------------MS---G---RT------DS--RGKFDYSSM--RQREE------GV------GPIPPG------QYWI-D---------P---SQMWE------NHWYN-----------------LAP----RAA-WG------------------------DHRITIH--VYPG-----T-QTS-------G-----RG------GFFIHGG-T--H--------------------AGSAGCINLH--AGM---------------ETFVRDLK-EAATP-SPD-----------------------CYIPL------------TVR--------Y---------
>WP_087044079.1
-----------------SLSF--------------------------K--------G-----SALIMH-----GPH-GHSYSAVS---G---RP------SK--GNRFDYSSS--RYGAR------SE------GPIPPG------RYWI-K---------P---SEMWS------NHWYN-----------------LAA----RSA-WG------------------------DHRITIH--IFPG-----T-ETH-------R-----RG------GFFIHGG-T--H--------------------AGSAGCINLH--SRM---------------EDFVRDLE-AAVGP-ASD-----------------------CYVPL------------TIR--------Y---------
>WP_083841109.1
-----------------QLNF--------------------------D--------G-----HRLRF------MDS-ARSYHAVS---G---RR------LS--QG-FDYSIA--RQRLS------GH------GPIPEG------RYWI-R---------P---SQLWT------RHFYH----------------IYEP----ASV-WG------------------------HHRLTIH--SFPG-----T-NTY-------G-----RG------GFFIHGG-S--T--------------------PGSAGCIDLW--NQM---------------ETFVSEMQ-SLLKS-EAD-----------------------CHIPL------------TVH--------YSTTST--R-
>WP_105028839.1
-----------------SLHF--------------------------D--------G-----KIFKIQ----TATGVLKTYPAVS---G---KP-------V--DSKFDYSVE--RQKVS------NQ------GPIPEG------SYWI-S---------P---ADIWE------NNAIKS--------------LLVSS----RSA-WG------------------------DYRITIR--VSPG-----T-QTH-------A-----RG------GFFIHGG-D--I--------------------PGSAGCIDLT--SSM---------------NQFIKDLK-SLLGK-SVN-----------------------CHVPL------------TVE--------YSDAE-----
>PQJ26590.1
-----------------------------------------------------------------------------------MS---G---KP-------V--DSKFDYSVE--RQKVS------NQ------GPIPEG------SYWI-S---------P---ADIWE------NNAIKS--------------LLVSS----RSA-WG------------------------DYRITIR--VSPG-----T-QTH-------A-----RG------GFFIHGG-D--I--------------------PGSAGCIDLT--SSM---------------NQFIKDLK-SLLGK-SVN-----------------------CHVPL------------TVE--------YSDAE-----
>WP_121393743.1
------------------MVF--------------------------D--------G-----ATLTL--------G-TQSWVAVS---G---HP------DA--AGAFDYSPA--RQRLE------GV------GPIPAG------VYWV-D---------P---SQMVDL----SSRWFY----------------ASRY----EGP-WG------------------------THRITVH--PFDT-----T-HTF-------G-----RG------GFFIHGG-S--T--------------------PGSAGCVDLT--SSA---------------SAFARALS-TV----PLN-----------------------TKVKL------------TVR--------YP--------
>WP_125655714.1
-----------------QIVF--------------------------D--------G-----RTLVLR----GGKE-QQSWPAVS---G---RP------DG--RGNFDYSRE--RQRLG------GE------GPIPAG------EYWI-N---------P---TELWE------RSWYR-----------------FDQ----SAP-WG------------------------DYRITLH--VMPA-----T-VTH-------G-----RG------GFFIHGG-S--T--------------------AGSAGCIDLT--HAM---------------GGFVDRLK-AMIGP-SPN-----------------------CFVQV------------TVR--------Y---------
>WP_084610433.1
-----------------TLHF--------------------------N--------G-----HMLRWRQAFPDKIS-ATSWPAVS---G---RS-------------GYQTKE--HQEKA------DK------GPIPEG------EWLV-S---------Q---GEYQP----MPERSLLDKLINE-----LGRGGWPGG----ESS-WG------------------------KHRIWLK--PKSG-----T-KTY-------G-----RS------GFSIHGG-D--S--------------------PGSAGCIDLV--GQM---------------PNFVKMFR-------AYG-----------------------KDMDL------------TVK--------YE--------
>WP_081865132.1
-----------------TLHF--------------------------N--------G-----SFLVWREAQRGRIQ-RHSWSAVS---G---RP-------------GYQDKS--HQGLA------DQ------GPIPEG------AWIV-R---------Q---SEYQS----AVDRSLWEKTKNA-----IGRGNWPGG----ARS-WG------------------------LHRVWLH--PKPG-----T-ETY-------G-----RS------GFSIHGG-S--V--------------------PGSAGCIDLT--DQM---------------EAFVRLFL-------ACG-----------------------RDLDL------------TVA--------YP--------
>PKN86708.1
-----------------SLRF--------------------------D--------G-----KKLCWIN--HCGSE-RKCWSAVS---G---RP-------------GYQTKE--HQNKG------DY------GPLPEG------RWLA-K---------Q---SEYQKI--SLEDAVVGMSSVVG-----FKRGKWPGS----VIA-WG------------------------AHRVWLH--PCAG-----T-NAF-------N-----RK------GFSIHGG-W--A--------------------AGSAGCIDMT--SSI---------------SEFISFFL-------EYG-----------------------KDMEL------------IVE--------YK--------
>WP_020201852.1
-----------------RLFF--------------------------D--------G-----KHLKWV----EGRN-MRFWPATS---G---KQ-------------GHTAPI--HQTKK------DV------GPIPEG------KYTA-L---------Q---RDFQR----WEDTGIFNRAACLLNIIKIKAGRWPGC----TMA-WG------------------------TRRVGLL--PYPG-----T-EVY-------G-----RS------NFTIHGG-W--F--------------------PGSIGCIDLT--NSM---------------EAFAKEFL-------YYA-----------------------KDMEL------------EVR--------Y---------
>WP_115214045.1
-----------------SLLF--------------------------N--------G-----VTLVWLE---NGRT-YRQWPATS---G---KR-------------EYSGPE--HQAER------NL------GPIPAG------RYKA-R---------Q---GRMER----WDDTTFVEKLLAI-----VKRGPFPSG----PIA-WG------------------------HHRVWLE--PLPG-----T-RTY-------G-----RS------NFSIHGG-W--V--------------------PGSIGCIDLT--SSM---------------DSFIGEFI-------YYA-----------------------KDMDL------------VVM--------Y---------
>WP_055605623.1
----------------TTLVF---DKNQGNPARSKL-SVYQ---------------G----KKLV-------------AAYRAGS---G---IG-----VK--------------DDCAS------SR------GWMPNG------NWKI-K---------S---RTRT----------Y-----------------------------NG--------------------SVIKGYAVYLQDMRCS------R-KTV-------T-----RT------EMFIHSEMN--RD--G-SQGRTEPRRWDGAGDYRSNGCVKLN--PTD----------I-KKMFRLLDRIG---------------------------------WPTHL------------RVV------S-----------
>WP_085572139.1
----------------TTLVF---DKNPDDPTDSTL-SVRQ---------------G----GGLR-------------ATYRAGS---G---LG-----VQ--------------DDCAR------AK------GWIPDG------NWRI-R---------S---STRT----------Y-----------------------------DG--------------------NLIKGYAVHLQDMPCS------R-GTV-------T-----RT------EMFIHSETD--RD--G-GEGTSEARRWDGPGDYESNGCVKLD--PAD----------I-EELFRLLDRIG---------------------------------WPTHL------------RVV------P-----------
>WP_067398173.1
----------------TTLVF---DKNQQDPTDSRL-LVYK---------------G----GKLQ-------------ARYRAGS---G---LG-----VK--------------DPCAT------NR------GWIPNG------TWKI-T---------S---RTTR----------Y-----------------------------NG--------------------KVIKGYAVRLQDMKCSP-----S-SSK-------K-----RT------AMFIHSEMN--ID--G-TQGSIESRRWDGPSDYKSNGCVKLH--PND----------I-KKMFTLLNRIG---------------------------------WPSHL------------RVV------S-----------
>WP_108955204.1
----------------VTLVF---DKNPKHPDRSTL-ILRR---------------G----GERQ-------------ARYRAGS---G---DG-----ST--------------DDCAA------GR------GWLPDG------EWRI-V---------L---KDRR----------F-----------------------------KG--------------------GKVRGYGIQLGDMRCAG-----G-GAV-------------RT------GMFVHSEMH--RD--G-GQGDTEPRRWDGEADYLSDGCVKLR--PDD----------I-KDLFRRLDALG---------------------------------WPERL------------HVV------P-----------
>WP_030689416.1
----------------VTLVF---DKNPKHPTYSKL-TAYL---------------G----KRVL-------------GQWRAGS---G---TT------T--------------DECQV------GRRNSG--GWLPNG------TYAV-S---------S---RTRT----------Y-----------------------------NG--------------------DAIKGYAIRLADKKCKG-----G-KGA-------N-----RD------ELFIHSRMT--VN--G-AS------QWRGDRDYKSLGCVKLH--PNH----------I-KALFRTLDVYG---------------------------------EAKTL------------KVI-----------------A
>WP_071966334.1
----------------DYLQF---TK--DTPAHSRL-TVFR---------------D----HRPV-------------AEYRAGS---G---TS------E--------------QECER------GR------GWLPDG------TYTL-G---------R---HHTA----------Y-----------------------------NG--------------------NLVKGYAIELGDKRCH------D-GTL-------------RT------ELFIHSEMT--RD--G-GSGGPENQRWDGESDYTSHGCVKLR--PQD----------I-KELYRSLDRDG---------------------------------WPATL------------KVV------HG----------
>WP_067037277.1
-------------------IF--------SIQKQKL-IIT--------------------------------TPAW-AAVLNATS---G---RD------K------CMNNSSEECLSQS------WH------GPIPIG------EYFI-N---------P---RELSD------PNIFGD----------ILRNFRPDS----PGD-WG------------------------SFRIRIH--AKED-----T-ETH-------G-----RD------NFFLHGG-S--V--------------------EGSAGCIDVG--GGLFGS-QH----L-NNLLTAIRMSK---------------------------------HAIDL------------EVI------SE----------
>WP_140126658.1
-------------------TF--------SITNQRL-TLT--------------------------------TPSY-SFSIRATS---G---KG------N------CMSLATIACQMTP------FK------GAIPIG------SYYL-K---------P---HELSN------PNMIGD----------LFRTYRPDS----PGD-WG------------------------DWRIRIH--AKPT-----T-KTW-------G-----RD------KFFIHGG-S--F--------------------DGSAGCIDIG--GGQWGN-NQ----T-DRLANLIAASK---------------------------------INIDL------------EVV------E-----------
>WP_080992966.1
-------------------VF--------SISKGNL-NLV--------------------------------TPCS-SLSVKASS---G---RG------N------CLNNASLTCQMKS------FE------GPLPVG------SYYI-K---------P---NEVSD------PNIVGD----------IVRRTR--------GD-WG------------------------DWRVRLH--PAAG-----S-KTY-------G-----RD------NFFLHGG-S--L--------------------PGSAGCIDIG--GGLTGN-VV----T-DKILSYITSSK---------------------------------VKVPV------------EVI------E-----------
>WP_084153374.1
-------------------YY--------DTASQIL-SVY------PEQ-----------------------PSQS-SYFLTATS---G---RP------DC--IG--------CDASTP------NK------GAIPSG------NYTL-N---------A---QDISN------PNAIGD----------LIRN-LPGV----GAD-WG------------------------DWRGPLT--PNRG-----T-NTF-------G-----RS------GFFLHGG-S--I--------------------KGSAGCVDVG--GGVFGN-SS----T-NQLLNDIKKDP--------------------------------DGIIPL------------IVK------------------
>WP_116008145.1
-------------------IF--------SIEARKL-YVQ--------------------------------SSTF-SGTYPATS---G---RG------E------CRNNNSKSCQKAE------WQ------GPIPVG------NYII-R---------S---SDLSD------PGIIGD----------LARNTR--------GD-WG------------------------DWRVRLI--PATG-----T-QTY-------G-----RK------GFFLHGG-S--K--------------------SGSAGCIDIG--GGISGS-RE----T-NLIKSMIMASG----------------------------------TVQL------------EVR------------------
>WP_122627075.1
-------------------TL--------TLEMGVL-TF-------RD--------G---------------AGNV-IATFKAAT---G---KW-------------GATDPT-----VE------NI------GPCPPG------TYTL-Y---------P---SEVTG------GTAVSF----------VERN--LIA----HEN-WG------------------------LYRAPLH--PNAG-----T-DTF-------G-----RD------GFFLHGG-L--MS----P------LFF-----HGSAGCINVG--TPW-----D------AELFPLILQ---S-------------------------------GDPIL------------VIV------SKY---------
>WP_071997494.1
-------------------IY--------DVRKKTF-TH--------N--------G----VYQF---------------SARYA---G---AP------G------YKDNPD--YECLI------NK------GPLPRG------KYRIVG---------I---PFTH-------------------------------------EI-AG------------------------AYTLRLE--PYAG-----N-NMC-------G-----RA------GFLIHGD-S--RR--N-P----G---------AASNGCIILA--PRY---------------RQQIFE---S-------------------------------RDREV------------IVI------------------
>WP_108655320.1
-------------------KY--------DVATRAF-SL--------D--------G----VHKF---------------YAEYA---G---AE------G------YKNDSA--NECKV------NQ------GPLPRG------TYTI-G---------A---PFTH-------------------------------------ST-AG------------------------AYTLRLT--PAAG-----N-DMC-------G-----RA------GFLIHGD-S--IS--N-P----G---------TASTGCIVLI--KSR---------------RKEIVD---S-------------------------------GDTEL------------IVE------------------
>WP_010671784.1
-------------------VY--------DVRKRSF-TR--------D--------G----VYKF---------------DALYA---G---AE------G------YKDDPA--LACEV------NK------GPLPAG------KYKI-A---------S---PMAKH------------------------------------PT-AG------------------------RFVLRLI--PYAG-----N-NMC-------G-----RA------GFLIHGD-N--GF---------G---------TASNGCIVAS--FNV---------------RKSIAD---S-------------------------------GDREL------------IVK------------------
>WP_138368970.1
-------------------VY--------KVKEAKF-YL--------D--------G----TFKF---------------NALYA---G---AV------G------YYNDPS--QQCVK------NK------GPLPAG------KYKI-G---------N---PFQH-------------------------------------TT-AG------------------------GYVLRLT--ADSS-----N-NMC-------G-----RD------GFLLHGD-S--GS--R-P----G---------EASNGCIVVL--LNH---------------RIEIHT---S-------------------------------KDRVL------------IVE------------------
>WP_029989825.1
-------------------TY--------IITNKNF-LR--------D--------G----VYQF---------------SARYA---G---AP------G------YKDQAR--YQCLK------NK------GPLPSG------TYRI-G---------S---PYLS-------------------------------------SG-TG------------------------PSTLPLL--PEPD-----N-NMC-------G-----RE------AFLIHGD-S--LT--S-P----G---------SASKGCIVIA--RSY---------------RERIWQ---S-------------------------------RDRWL------------VVK------------------
>WP_029989829.1
-------------------MY--------IVSERKF-YL--------N--------D----VYQF---------------DAMYA---G---AP------G------FKNMPA--FQCIK------NK------GPLPAG------IYTI-N---------P---PRYS-------------------------------------PL-TG------------------------PYSLPLT--PHKD-----N-AMC-------G-----RA------GFVIHGD-S--QK--F-P----G---------TASRGCIVAD--FGY---------------RRTIWN---S-------------------------------GDHRL------------VIK------------------
>WP_025902684.1
-------------------TY--------QVRTRRF-YH--------D--------G----IYRF---------------SALYA---G---AP------G------YKDDPQ--YQCVV------NK------GPLPAG------KYRI-T---------A---PVNS-------------------------------------ST-TG------------------------YYSLPLI--PDAA-----N-SMC-------G-----RS------AFMIHGD-S--RR--D-P----G---------TASQGCIVMR--PGD---------------RRAIWL---S-------------------------------HDHEL------------IVL------------------
>AXF76794.1
-------------------EY--------YVRKAEF-YL--------N--------G----EFRF---------------TANYA---G---AR------G------FYNDPD--FECEK------NK------GPLPRG------RYRI-E---------P---PRDS-------------------------------------DR-TG------------------------RYTLPLT--PNSA-----N-NMC-------N-----RV------AFAIHGD-S--IR--D-P----G---------GASQGCIILK--LKF---------------REALWD---S-------------------------------GDREL------------IVK------------------
>WP_062789798.1
-------------------TY--------EVMTRKF-SL--------N--------G----EFKF---------------YAQYA---G---AV------G------YQNNTK--FECLK------DK------GPLPRG------RYKI-G---------A---PYAS-------------------------------------VN-TG------------------------RYTIPLT--PTST-----S-NMC-------N-----RD------EFKIHGD-S--LK--N-P----G---------KASKGCIIAN--PKY---------------REEIWN---S-------------------------------GDREL------------IVQ------------------
>WP_123802603.1
-------------------KY--------DVATHTF-TR--------N--------G-----ETY---------------PADYA---G---AT------G------YKNDSS--QECVK------NK------GPLPRG------NYTI-G---------A---PYNS-------------------------------------AH-TG------------------------KYTLNLT--PSLS-----N-AMC-------G-----RS------AFRIHGA-S--RK--R-P----L---------DSSEGCIIAP--VSV---------------RKSIWA---S-------------------------------GDREL------------EVK------------------
>WP_101829369.1
-------------------EY--------EVTSCLF-YR--------N--------G----TPKH---------------RALYA---G---AR------H------YYNDPS--KECVS------DK------GPLPRG------KYTI-G---------A---PHYS-------------------------------------EK-TG------------------------KYTLDLT--PHSS-----N-AMC-------G-----RF------AFKIHGE-S--AR--N-P----G---------GASQGCIIAV--FSV---------------RKDIWD---S-------------------------------GDREL------------VVR------------------
>WP_013575864.1
-------------------TY--------EVSSRKF-YH--------D--------G----TYQF---------------TGSYA---G---AP------G------YKNDPA--QECLK------DR------GPLPRG------SYQI-G---------S---PHTS-------------------------------------HR-TG------------------------KYSLSLT--PSSS-----N-NMC-------G-----RD------AFKIHGD-S--SQ--H-P----G---------EASSGCIVTS--LTE---------------RKRIWA---S-------------------------------GDREL------------TVK------------------
>WP_054479563.1
-------------------VF--------QVNSGKL-YH--------D--------G-----TFI---------------AKGYS---G---AV------G------FKNNTD--NECIP------FK------GPLPHG------SYKI-G---------A---PHYS-------------------------------------VK-TK------------------------AYTLSLY--PNSS-----N-SMC-------G-----RD------AFKIHGD-N--RK--H-P----G---------TGSDGCIVLS--LSI---------------RKQIWC---S-------------------------------GDHDL------------TVE------------------
>WP_099822880.1
-------------------LY--------RVNTKQF-FL--------N--------G----HYRF---------------SAKYS---G---RP------G------YQDNSD--HQCVK------SK------GPIPKG------TYTI-G---------R---PFHH-------------------------------------PK-TG------------------------RWTLRLT--PSPS-----N-QMC-------G-----RS------GFMIHGD-S--EK--H-P----G---------EASEGCIILD--FSF---------------REIITR---S-------------------------------GITVL------------EVE------------------
>WP_138370965.1
-------------------VY--------KVSSHSF-YL--------D--------G----TYQF---------------DGQYA---G---RP------G------FKNNSE--YECVK------NK------GPLPRG------TYTI-G---------A---AFYH-------------------------------------PK-TK------------------------AWTMRLT--PYDG-----N-DMC-------G-----RD------SFMIHGE-S--SL--H-P----G---------EASDGCIILN--ISG---------------RKIIAA---S-------------------------------SDKIL------------VVE------D-----------
>WP_130098545.1
-------------------IY--------YVNSGML-KH--------N--------G-----ERV---------------AGGYS---G---AP------E------YKNNSQ--YECLK------DR------GPLPRG------TYTI-T---------A---PFRH-------------------------------------PH-AG------------------------PFTLRLV--PAAA-----N-HMC-------D-----RE------GFMIHGD-S--TT--E-P----G---------QASQGCIILP--LQI---------------RKKIWD---S-------------------------------NDRDL------------RVE------------------
>WP_014403332.1
-------------------IY--------NRRNGQL-EH--------N--------G------------------------RAYS---G---SP-----TE------PVAEPA--LHPSP----HDGH------PALPSG------RYRI-G---------S---PFTH-------------------------------------AR-TG------------------------AFTLGLT--PSVT-----N-HGA-------H-----RH------SYLIHGP-H--PG--H-P----A---------DAAHGSLVLP--LSL---------------RRLIWT---S-------------------------------GDRSL------------EVV------T-----------
>WP_008210601.1
-------------------TY--------HQSTGVI-DH--------D--------G-----MNV---------------GTGYA---G---KG------K------CRNVPH--AQIHS------KE------GPLPQG------RYTI-A---------S---HFVDD------------------------------------SA-AG------------------------KNSLRLT--HDSK-----N-RMY-------G-----RS------RFLIHGD-D--SG--H-V----G---------DSSEGGIVAS--YNI---------------RQLMLH---S-------------------------------GDKAL------------VVV------P-----------
>WP_133951993.1
-------------------TY--------RQSTGRI-FH--------N--------G-----LKL---------------GDGYA---G---DG------S------WRNIPH--AQSIS------PA------GPLPRG------RYTI-P---------G---HFVDD------------------------------------LK-NG------------------------RLALQLV--PDTQ-----N-RMF-------G-----RS------RFFIRGD-N--AT--R-T----G---------ASSGGCIVLP--GHV---------------RVLILH---S-------------------------------GDRTL------------DVV------A-----------
>WP_008211955.1
-------------------TY--------HQATGEL-DH--------N--------G-----KKV---------------ATGYA---G---KR------P------WQNHPQ--FQSLP------KK------GPLPQG------KYTI-G---------P---PFHD-------------------------------------KH-TG------------------------IYSLRLT--PDMH-----N-QMF-------G-----RS------LFLIHGA-N--SK--H-P----D---------DSSDGCIVVA--PWV---------------RHAIVA---S-------------------------------GDRVL------------EVV------P-----------
>WP_014402113.1
-------------------RY--------HQNNGLF-EH--------D--------G-----HSI---------------SEAYA---G---KG------Q------WRNQAR--YESIR------GK------GPLPRG------RYTI-L---------P---PLTY-------------------------------------PT-VG------------------------LYALRLV--PAPT-----N-HMY-------G-----RS------GFLIHGP-N--PH--H-L----D---------DSSEGCIVAS--SWL---------------RHKIWN---S-------------------------------GDHML------------EVV------P-----------
>WP_134964971.1
-------------------TY--------QKSTGDL-RF--------N--------E-----AYV---------------ESGYS---G---KS------A------WKNHPE--FQSFN------GK------GPIPRG------RYTI-G---------A---PFTH-------------------------------------PH-TG------------------------IYSLQLT--PVIG-----N-VMF-------G-----RS------GFLIHGD-S--QD--H-P----G---------DASDGCIVVS--LHA---------------RHRIWG---S-------------------------------GDRAL------------EVI------E-----------
>WP_087482271.1
-------------------VY--------HLRSHYL-SR--------N--------G-----LKI---------------SEAYS---G---NG------I------GKNNPE--MQNVK------SK------GPIPRG------RYTIVG---------T---PFKH-------------------------------------PH-TG------------------------IYTLRLR--PDDG-----N-QMF-------G-----RS------GFMIHGD-S--QA--H-P----G---------QASEGCIVAP--FWA---------------RQRIWL---S-------------------------------NERQI------------EVV------E-----------
>WP_073605150.1
M-------------------------------------------------------------------------------------------KA-------------GRDKSL--ISCITC-----AS------NPVPAS------DHQK-A-FL------PLFRPEKG-----------------------------------LGPH-TG------------------------IYSLRLR--PDAG-----N-QMF-------G-----RN------GFMIHGD-S--RV--H-P----G---------RASEGCIILR--FHV---------------RQQIWL---S-------------------------------NDRQL------------EVV------E-----------
>WP_084561882.1
-------------------TF--------AQKSGVL-TH--------N--------G-----KFI---------------KTGYA---G---FG------E------GKFNPS--MQCVR------NV------GPLPRG------KYIM-K---------EL--ILKH-------------------------------------RT-CG------------------------EYVIRLE--PDPG-----N-NMC-------G-----RS------GFLIHGD-S--KT--H-P----G---------SASQGCIILP--IKY---------------RKDMWN---S-------------------------------GDKIL------------EVI------A-----------
>WP_084547294.1
-------------------TY--------VQSNGDM-KQ--------D--------G-----VVV----F----------TGGYA---G---YGD-----E------GKNKPH--MQCVA------NV------GPLPQG------KYTLEN---------L---ILKH-------------------------------------QH-MG------------------------SYVIELK--PDPS-----N-DMC-------G-----RS------GFYIHGD-S--IS--R-P----G---------LASNGCIILA--RAQ---------------REEMWK---S-------------------------------GDKDL------------EVI------EK----------
>WP_100089841.1
-------------------TY--------SQSTGEL-KH--------N--------G-----KFI---------------VKGYS---G---KG------L------GKDNPK--MESVS------NI------GPIPKG------KYTMID---------L---IQRH-------------------------------------PH-TG------------------------AYSIRLQ--PAPY-----N-KMH-------G-----RS------GFLIHGD-S--IK--N-P----G---------TASNGCIILD--RIY---------------REQMWN---S-------------------------------NDKQV------------EVI------E-----------
>WP_017801229.1
-------------------IF--------QQSTGRL-SR--------D--------G-----KLI---------------ATGYA---G---KD------G------GKNNPE--LQATA------DT------GPLPRG------KYTIIG---------H---PFHH-------------------------------------PH-TG------------------------NYSMRLQ--PDPS-----N-IMY-------G-----RA------GFLIHGD-S--AA--H-P----G---------SASNGCIVMP--LNI---------------RHTIWS---S-------------------------------GDRRV------------EVV------P-----------
>WP_014401800.1
-------------------RY--------SQRSGYL-QQ--------N--------D-----VYV---------------EKGYS---G---SG------I------GYNNPA--LARVH------DT------GPVPVG------RYQI-L---------P---PFHP-------------------------------------PE-TG------------------------ACTLRLL--AGPQ-----T-RLS-------G-----RS------GFMIHGD-S--RI--H-P----G---------QASSGCIVLD--PRI---------------RRRIWL---S-------------------------------GDHVL------------EVV------P-----------
>WP_090807253.1
-------------------IY--------KHESHLL-YH--------N--------D----KLIT---------------DKGYS---G---KG------E------HKNKHS--SQYVR------DW------GPIPVG------LYEI-T---------A---PFPH-------------------------------------PK-TG------------------------PFSMRLN--PVCG-----T-CLG-------E-----RS------AFMIHGD-S--QT--D-P----G---------NASNGCIVLH--LPY---------------RKQIWN---S-------------------------------GDRML------------RAT------LIKS--------
>WP_014402762.1
-------------------QY--------HQSNGKL-YH--------D--------G-----KYI---------------AKGYS---G---KG------N------DRDQPG--SESHV------GS------GPIPRG------KYSI-Q---------A---PHLS-------------------------------------PY-TG------------------------PKSLRLI--PHRG-----T-RTH-------G-----RS------GFLIHGD-S--LT--H-P----G---------HASNGCIVLG--PQL---------------RERIWN---S-------------------------------GDHEL------------EVL------R-----------
>WP_028225242.1
-------------------TY--------SQSSGQL-KH--------N--------G-----LLM---------------GDGYS---G---RG------E------GKNNAA--MQSSS------NI------GPIPRG------KYQI-T---------S---PFTH-------------------------------------PH-AG------------------------PYTMRLH--PKPG-----T-MTY-------G-----RS------GFMIHGD-S--VA--H-A----R---------NASKGCIILA--PTL---------------RHRIWH---S-------------------------------GDRDL------------EVV------Q-----------
>WP_013091345.1
-------------------TY--------SQKSGQL-WH--------N--------D-----APIAG-----------GNASGYS---G---KG------A------GKNNPI--MQAKS------ST------GPIPRG------EYRI-T---------E---PFNH-------------------------------------AH-AG------------------------RYTLRLE--PAIG-----T-QTF-------G-----RS------GFMIHGD-S--LK--N-P----G---------NASEGCIIFP--LLI---------------RQRIWN---S-------------------------------GDTLL------------EVV------Q-----------
>WP_095419732.1
-------------------IY--------RQSTGRI-ER--------D--------G-----TLA---------------GVGYS---G---CG------Q------GRNNPS--RQNEA------MS------GPIPRG------TWSI-G---------A---PFTH-------------------------------------PH-AG------------------------PYTMRLT--PVPG-----T-VTY-------N-----RT------GFMIHGD-S--AA--H-P----G---------EASHGCVIVN--IVT---------------RRRIWE---S-------------------------------GDHTI------------AVS------L-----------
>WP_106302645.1
-------------------KY--------SQATGVI-SH--------D--------G----NSLT---------------PAAYS---G---VG------P------GKNNPS--AQMQE------GI------GPIPRG------AWTI-G---------P---PFTH-------------------------------------PH-AG------------------------PYTLRLS--PQTG-----T-VTF-------G-----RS------GFLIHGD-S--SV--H-P----G---------QASNGCIIAG--MNN---------------RQHIWA---S-------------------------------GDHTL------------IVT------Q-----------
>WP_027818023.1
-------------------TY--------SQHNGRI-YH--------D--------G-----SLV---------------GIGYA---G---KD------D------GKDNPA--AQNQV------GI------GPIPRG------TYAI-G---------A---PFTH-------------------------------------RH-AG------------------------VYTMRLT--AQPG-----T-NTF-------G-----RS------GFMMHGD-S--IE--Q-P----G---------DASDGCVIQN--LMV---------------RRQVWE---S-------------------------------GDHTL------------ELV------Q-----------
>WP_026396769.1
-------------------IY--------NQASGEL-TR--------A--------G-----KFV---------------EIGYS---G---HG------D------GKNKPS--MQDKA------SI------GPTPKG------TYTF-S---------A---PFTH-------------------------------------PH-SG------------------------RYTMRLH--PQTG-----T-NTF-------G-----RS------GFMIHGD-S--IR--H-P----G---------EASEGCVIMS--IKT---------------RTQMWE---S-------------------------------GDHTL------------VVQ------------------
>WP_129562727.1
-------------------TY--------HQASGRL-ER--------N--------G-----TVV---------------IGGYS---G---IG------A------GKNNPT--MQATP------NV------GPIPRG------EYRI-G---------A---PFTH-------------------------------------AH-SG------------------------VYTMRLT--PING-----T-ITF-------G-----RD------GFMIHGD-N--VA--H-P----G---------LASNGCVIER--MAV---------------RSQIWS---S-------------------------------GDHIL------------KVV------Q-----------
>WP_069750528.1
-------------------QY--------SQKTGRL-TH--------D--------A----DPVV---------------EHGYS---G---RA------A------GKNNPD--MQDQL------GL------GPIPTG------SYTI-S---------A---PFEH-------------------------------------SH-AG------------------------ACTMRLT--PDAD-----T-DTH-------R-----RT------GFLIHAD-D--PA--H-P----G---------PISDGCIVVD--RRV---------------CKRIWR---S-------------------------------LDQQL------------NVV------A-----------
>WP_128898037.1
-------------------KY--------SQSTGRL-TR--------D-------GG-----ELV---------------GQGYS---G---NG------I------GKNDPH--MQSAR------NV------GPIPVG------NGSI-E---------A---PFRH-------------------------------------PH-AG------------------------NYTMRLV--PSPM-----T-NTY-------G-----RT------GFMMHGD-S--AA--H-P----G---------RASDGCIIMS--FPA---------------RERVWE---S-------------------------------SDHRL------------QVV------P-----------
>WP_126240226.1
-------------------TY--------SQSTGQI-SR--------N--------G-----TQV---------------GVGYS---V---RS------A------GKNNHA--MQNVR------SI------GPIPVG------TYAI-G---------A---PFHH-------------------------------------PH-AG------------------------NYTMRLT--PQVG-----T-DTL-------G-----RT------GMLIHGD-S--IQ--N-P----G---------QASSGCIVQS--QQI---------------RRRVWT---S-------------------------------GDRTL------------QVI------P-----------
>WP_092194370.1
-------------------HY--------NQRSGKI-VG--------P--------G-----GED---------------YQGYS---G---RG------V------HKNEPR--SEAIV------DS------GPIPRG------TWRI-N---------P---DHYDS------------------------------------AT-LG------------------------PFVLKLS--PVG------H-SAH-------G-----RT------HFRIHGD-K--AG--A-L----G---------TASKGCIVLS--REV---------------RKAIVR---S-------------------------------GETTL------------EVR------------------
>WP_092193510.1
-------------------IY--------DQQSGRI-TG--------P--------G-----GEE---------------YQGYS---G---HP------P------HRNQPA--SENIV------NE------GPIPRG------SWRI-D---------S---ELRNS------------------------------------AQ-TG------------------------QMILLLN--PVG------H-TAH-------G-----RR------SFQIHGD-S--AR--R-P----G---------LASSGCIVLP--RNA---------------RIAISQ---S-------------------------------GDTSL------------IVR------------------
>KYQ94011.1
-------------------TY--------NQKTGEI-SG--------N------YEG----KSYS---------------GQGYS---G---HG------T------HRNKPE--DQNIK------NE------GPIPTG------TYSI-G---------K---EHKG--------------------------------------K-NG------------------------PVILDLK--PHSS-----N-DMH-------G-----RS------DFQIHGD-S--IK--N-P----G---------TGSRGCIVLP--REV---------------RESISK---S-------------------------------GDSEL------------KVV------NE----------
>KYQ89456.1
-------------------TY--------SQTTGRI-SGVF------Q--------G----KPYT---------------AQGYS---G---RG------I------YKNVPE--YQYVK------NQ------GPIPQG------TYTI-G---------K---PHVS-------------------------------------VK-TG------------------------RYVMDLT--PNPN-----N-NMF-------G-----RS------DFQIHGD-S--IL--D-P----G---------NASNGCIVLS--HDA---------------RVTIYT---S-------------------------------GDLIL------------TVV------KG----------
>AXG67552.1
-------------------TY--------HITSGEMLDK--------N--------G-----KRV---------------ATGYS---G---KG------K------HKNVVA--DTAVV------GE------GPLPIG------HYTI-N---------A---PRTS-------------------------------------QK-TG------------------------PYAMDLS--PAKE-----N-QMF-------G-----RS------AFQIHGD-S--VK--N-P----G---------TASSGCIIMP--RNI---------------RELIWN---S-------------------------------GDHEL------------EVK------A-----------
>AQT28665.1
-------------------QY--------KQSTGEL-RD-------AS--------G-----KLV---------------AKGYA---G---KG------E------YKNRHE--CQTVP------NM------GPVPVG------CYTL-N---------P---PHTS-------------------------------------LK-TG------------------------PYAMDLV--PDSS-----N-EMF-------G-----RS------AFQMHGD-S--LR--N-P----G---------SASSGCIIMP--RTI---------------REAVWA---S-------------------------------RDHRI------------EVI------A-----------
>XP_003287163.1
-------------------TY--------EQSTGKL-YD-------SS--------N-----KHV---------------ATGYS---G---NG------T------HINKAD--SQGVK------SK------GPLPRG------TYTM-N---------E---PRKS-------------------------------------DK-TG------------------------AYAMDLT--PSPE-----N-NME-------G-----RD------SFQIHGD-N--SK--G-D----K---------SASEGCIILS--RDI---------------REKMWT---S-------------------------------NIHKL------------KVV------DKV---------
>WP_087022278.1
-------------------TY--------YQSTGNL-YL--------D--------D-----EFV---------------AQGYS---G---KG------D------HKNKPD--SEHIV------GQ------GPIPRG------KYSI-G---------S---PRRS-------------------------------------QR-TG------------------------PYVLPLT--PIG------H-SAH-------G-----RS------AFQIHGD-S--IS--D-P----G---------TASSGCIILT--RNI---------------RTKIWD---S-------------------------------GDHEL------------EVK------RRK---------
>WP_140203835.1
-------------------QY--------VQATGEL-YF--------D--------E-----KLV---------------ATGYS---G---KA------E------YKNRPK--MQHMK------NL------GPIPRG------EYKI-H---------E---PRRS-------------------------------------DR-TG------------------------PYVLPLS--PVG------H-GAY-------N-----RT------DFQIHGD-S--IK--N-P----G---------TASSGCIIMP--RKV---------------REKIWN---S-------------------------------GERKL------------IVV------AEL---------
>WP_055734988.1
-------------------EY--------KQSNGNI-YF--------G--------K-----RKI---------------ERGYS---G---KG------T------AKDTPS--LEHLR------GM------GPIPRG------WWKI-L---------S---PRTS-------------------------------------VK-TG------------------------AYVLPLE--PYN------H-NAH-------G-----RS------SFQIHGD-S--KA--N-P----G---------TASSGCIILS--RAT---------------RQKIWQ---S-------------------------------GVRYL------------KVV------S-----------
>PCI69281.1
-------------------EY--------KQSSGEL-WR--------N--------G-----QKI---------------AQGYS---G---KG------A------GKNNDS--MENFT------TI------VPIPRG------KYRI-N---------S---PRDS-------------------------------------VN-TG------------------------PYVLPLL--AVG------H-TAH-------G-----RT------SFQIHGD-S--IK--Y-P----G---------TASSGGIIMP--RAI---------------REKIWG---S-------------------------------HDREL------------TVV------R-----------
>WP_044302606.1
-------------------QY--------DQSSGEL-KR--------N--------K-----IVW---------------AKGYS---G---AG------A------AKNDPS--QESVK------NK------GPIPAG------KWKI-A---------A---PIDS-------------------------------------KK-TG------------------------KFVLPLT--PEG------H-TAH-------G-----RT------AFQIHGD-S--VK--N-P----G---------TASSGCVILP--RHI---------------REHIAA---S-------------------------------GEKTL------------SVV------K-----------
>WP_045318951.1
-------------------SW--------DQSEGAL-YF--------D--------G-----RWV---------------ARGYS---G---RG------E------GRNNPA--MEAVR------GV------GPIPAG------RWRI-G---------P---PRTS-------------------------------------TR-TG------------------------PHIMDLT--PIG------H-DAH-------G-----RS------AFQIHGD-N--AT---------G---------DASSGCIVLP--RAY---------------RERISG---G-------------------------------AFSVL------------EVT------P-----------
>WP_046194887.1
-------------------TW--------DQSAGEL-RR--------A--------G-----KVV---------------SRGYS---G---NG------R------GKNNPS--MQAAR------GV------GPIPRG------RWKV-G---------K---PYAS-------------------------------------GN-TG------------------------PFTMPLY--ADDGKLDDVH-QPT-------G-----RS------AFRIHGD-S--IA--N-P----G---------TASHGCIILP--RAI---------------RDLIWS---S-------------------------------GDRDL------------EVV------E-----------
>WP_035089194.1
-------------------SY--------SQSTGEL-RF--------Q--------G-----RVV---------------ARGYA---G---AGKTK--AA------GRNNPA--MEAVV------AK------GPIPRG------LWRI-G---------P---AYRN-------------------------------------PN-LG------------------------PICMNLD--PVG------H-DAH-------G-----RT------LFRIHGN-N--SA--D----------------DASHGCIILG--PTI---------------RTMIAQ---S-------------------------------ADKML------------EVT------E-----------
>OUS25180.1
-------------------EY--------DQSSGVI-RL--------N--------G-----AYM---------------GQGYA---G---TG------G------GRDNPD--MEDRE------DV------GPILRG------TYDI-G---------T---SYRH-------------------------------------SS-LG------------------------PAVMNLD--PVG------H-NAH-------G-----RT------LFRIHGN-N--AR--D----------------DASEGCIVLP--PNV---------------RRLIAG---S-------------------------------ADRRL------------EVV------R-----------
>RLT97323.1
-------------------KY--------DQSSGEL-RY--------N--------G-----ALI---------------GTGYA---G---SG------V------GKNNPK--MEHVA------DV------GPIPKG------EYKI-G---------P---SYKS-------------------------------------ATGLG------------------------PIVMDLD--PVG------H-NAL-------G-----RT------LFRIHGD-N--ST---------G---------TASEGCVIMP--RTV---------------REKVSI---S-------------------------------QDRIL------------EVV------D-----------
>WP_078119250.1
-------------------QY--------SQSTGVL-TR--------D--------G-----RVV---------------GTGYS---G--AAG------V------GRNNPD--AERLT------DV------GPIPRG------QYRI-G---------A---QYSH-------------------------------------QS-KG------------------------PVTMALN--PVN------H-SAH-------G-----RM------HFLIHGD-S--IR--N-P----G---------NASQGCIILR--RDI---------------RERIAN---S-------------------------------GDAVL------------EIV------R-----------
>WP_053982270.1
-------------------IY--------SQATGRL-WC--------D-------KG-----ELV---------------AVGYS---G---FG------V------GKNNPE--CQHIV------DV------GPIPRG------LYGI-G---------S---AYNS-------------------------------------SN-VG------------------------PLSLPLN--PID------H-NAF-------G-----RT------AFVIHGD-S--TT--R-P----G---------AASKGCIILA--RDV---------------RKLIAG---S-------------------------------GDNFL------------KVI------E-----------
>RLP53264.1
-------------------EY--------SQSTGRL-TH--------N--------G-----VFV---------------EKGYS---G---YR------E------GKDNPD--MERIV------NV------GPIPRG------TYHI-G---------S---PRGS-------------------------------------SE-SG------------------------PHVLDLS--PYG------H-NAH-------G-----RT------EFLIHGD-S--MN--N-P----G---------NASKGCIILS--RKT---------------REKISS---M-------------------------------SDNVL------------EVV------R-----------
>WP_083674840.1
-------------------IY--------SQSSGEL-RR--------N--------G-----VIV---------------ATGYS---G---GG------E------GKNNSR--VEQKR------DV------GPIPRG------VYRI-G---------L---PRSS-------------------------------------SR-HG------------------------PHYMALT--PEPG-----T-QTY-------G-----RS------GFLIHAD-S--IE--R-P----G---------EASEGCIILP--LKI---------------RQLIST---S-------------------------------RETTL------------VVQ------------------
>PYQ40240.1
-------------------TY--------AQQSGDL-EQ--------D--------G-----RPV---------------ATGYS---G---AN------Q------GKNNPA--LQNVP------NV------GPIPCG------RWTITG---------P---PVDT-------------------------------------QD-HG------------------------PYVLRLE--PAAE-----T-QTH-------A-----RA------GFLIHGD-S--KA--N-P----G---------TASHGCIILP--RAI---------------REQVWQ---S-------------------------------GDREL------------EVV------AEI---------
>PYX28242.1
-------------------TY--------AQKTGAL-RQ-------PN--------G-----KVV---------------ATGYS---G---FD------N------GKNNPA--MQAIH------DV------GPIPQG------KWTIAG---------P---PINT-------------------------------------TE-HG------------------------PFVLRLE--PASS-----T-NTF-------S-----RS------GFLMHGD-A--IN--A-P----G---------TASRGCVIMP--RKV---------------REEVWS---S-------------------------------GDTEL------------EVV------PEL---------
>PYP84243.1
-------------------TY--------KQSSGEM-LN-------AD--------G-----KTI---------------AMGYS---G---HL------Q------GKNNPD--LQSQP------DV------GPIPQG------LWSILG---------P---PVDT-------------------------------------TS-HG------------------------PFVLHLH--PDSD-----T-RTF-------G-----RS------GFLIHGD-S--IV--H-P----G---------MASLGCIILL--RTA---------------REQIWQ---S-------------------------------NDHRL------------QVV------Q-----------
>WP_035236371.1
-------------------TY--------QQISGKLISQ--------D--------G-----KLH---------------ASGYS---G---SP------E------GKNDPA--KQELH------AV------GPIPRG------TYTV-G---------E---PFSS-------------------------------------SQ-HG------------------------PWAMPLE--PDAV-----N-QMF-------G-----RD------GFLMHGD-S--IE--H-P----G---------CASEGCIIMP--RPV---------------RENVWN---S-------------------------------GDHRL------------QVV------QGA---------
>WP_008492702.1
-------------------TY--------SQSTGEL-SE--------N--------G-----RLV---------------GKGYS---G---TQ------G------GRNNPA--MQSVP------NI------GPIPQG------TYTI-G---------A---PHDT-------------------------------------TT-HG------------------------PYVMRLT--PIPG-----S-VTF-------G-----RN------GFLIHGD-N--RR--H----------------DASQGCIIMG--PQI---------------RQKIWA---S-------------------------------GDHRL------------QVT------K-----------
>WP_084169683.1
-------------------VY--------KQSNGEL-SH--------N--------G-----RIVKQ-----------GNSGGYS---G---SG------A------GKNNPA--MQATR------SI------GPIPQG------TYNI-G---------T---PRHS-------------------------------------AH-VG------------------------RYAMPLT--PEVG-----T-DTF-------G-----RS------AFYMHGD-S--VA--H-P----G---------SASEGCIIMD--PHT---------------RSQVWT---S-------------------------------GDRKL------------QVI------Q-----------
>WP_082582894.1
-------------------TY--------HQRTGVI-ER--------A--------K-----SKF---------------TGAYA---G---HG------V------GKNNPD--MQMVR------GV------GPLPQG------SYRI-Q---------S---PRDS-------------------------------------HR-VG------------------------HYAMPLS--PLAG-----T-QTY-------G-----RT------AFYIHGD-N--PS--H-A----G---------DSSTGCIVIG--RQQ---------------RQRIWT---S-------------------------------GDHQV------------DVV------P-----------
>WP_115495102.1
-------------------TY--------SQTTGTL-TH--------N--------E-----HIV---------------GHGYS---G---YG------A------GKNNFP--MQTVR------DA------GTIPEG------YYTI-G---------S---PHRS-------------------------------------DH-VG------------------------NFAMSLT--PEPG-----T-RTL-------G-----RD------AFFLHGD-S--TR--H-P----G---------SASNDCIIMD--RII---------------REKVWT---S-------------------------------GDRQL------------KVV------P-----------
>WP_114826395.1
-------------------VY--------RQTTGEL-LH--------E--------G-----KLI--------------EANGYS---G---HG------H------GKNNAS--MQSVR------DV------GPIPQG------RYLI-N---------A---PHNY-------------------------------------EH-VG------------------------PFAMSLT--PAPE-----T-DTF-------G-----RF------AFFIHGD-S--MR--H-P----G---------EASDGCIVAP--LAA---------------RYRVWR---S-------------------------------KDRDL------------TVI------A-----------
>WP_128576197.1
-------------------TF--------QQSTGNL-SF--------N--------G-----DFV---------------ERGYS---G---AA------T------GKNNPA--MQAVP------NI------GPIPRG------TYDI-G---------A---PHTS-------------------------------------PH-TG------------------------TYTLNLT--PGPG-----T-NTF-------G-----RS------AFRIHGD-S--LH--H-P----G---------TASEGCVIMS--VTT---------------RHRIWG---S-------------------------------GDHTL------------EVV------Q-----------
>ATW62974.1
-------------------LY--------EQRSGNF-YLADI----ED--------G----RALV---------------ACGYS---G---KG------Q------SRNNPV--HQDRQ------AL------GPLPCG------VWRI-H---------P---AITH-------------------------------------KR-LG------------------------PIAIPLT--QTKG-------ETF-------G-----RS------AFYIHGD-N--SR--G-D----Y---------SASSGCIILP--RDV---------------RTFVSR---S-------------------------------GIGTL------------TVV------PG----------
>WP_105997503.1
-------------------VY--------SQSRGHL-YLADS----QD--------V----RAHV---------------ASGYS---G---AP------R------YQNNTE--SEALV------SR------GPIPRG------VWRM-E---------P---AFNH-------------------------------------GR-LG------------------------PVAIPLE--PVEE-----K-TAL-------G-----RS------GFFIHGD-N--SR--G-D----A---------SASFGCIVLD--RKT---------------RDLLALGVGQ-------------------------------GIRTL------------VVV------D-----------
>WP_021691790.1
-------------------RY--------EQSTGRF-LRAS-----RT--------G----ASLI---------------ATGYA---G---AK------D------CLNDPA--KDHVR------AC------GPIPKG------YYRL-R-------------VFDH-------------------------------------PR-FK------------------------APAIRCF--PEPG-----T-EMH-------G-----RS------GFYIHGD-N--PA--G-D----R---------SASSGCIILP--SAI---------------RQRIAALI-P-------------------------------RDDVL------------QVV------P-----------
>RIZ66306.1
-------------------VY--------HQNNGGI-YR--------D--------G-----ALV---------------GLGYS---G---IN------D------GLDNPA--EQNVA------DV------GPIPVG------TYDI-G---------E---AFTH-------------------------------------PQ-CG------------------------PMSMRLT--PQDG-----T-NTF-------G-----RD------GFLIHGD-N--QD--M-N----H---------TASHGCIILP--KII---------------RAAISA---S-------------------------------GDTVL------------TVV------EG----------
>WP_009548806.1
-------------------EY--------ETSTGRI-YR--------N--------G-----QLI---------------GVGYS---G---NQ------S------GLNNPD--AQNTS------NV------GPIPKG------SWNI-G---------G---AYKS-------------------------------------QN-TG------------------------PQTIVLT--PKPE-----T-ETY-------G-----RS------AFRIHGD-N--SK--G-N----M---------SASNGCIVAS--PSI---------------RDQIIN---S-------------------------------GDKLL------------VVR------P-----------
>THD60770.1
-------------------IY--------FISTGRI-EHQAD-----N--------G---NIDFS---------------GNGYS---G---RG------V------GLNNPA--MQSLI------GTEDGLPAGPIPVG------RWII-G---------P---PHYS-------------------------------------PR-TG------------------------PGTMNLT--PAPG-----T-NAL-------G-----RN------LFRIHGD-N--LR--A-N----H---------TASEGCIIAD--KRI---------------RGRISD---S-------------------------------GDTCL------------LVR------P-----------
>OCK46764.1
-------------------QY--------NQRTGEL-SR--------D--------G-----AYV---------------ASGYA---G---RG------S------GINNPA--MQNAP------NT------GPIPVG------NYTI-G---------P---MRDN-------------------------------------VTGSG---------------------TTLRNSMRLV--PSPS-----N-NMQ-------G-----RA------GFLIHGD-N--RR--R-N----Q---------TASEGCIILD--PEV---------------RSLIDL---S-------------------------------GDSDL------------KVEDP---IPAIVPF-----F
>PYS03907.1
-------------------WY--------SQATGQV-SH-------FDP-----ETG----FTFV---------------ATGYA---G---HM------H------GLNNPS--LQGTL------NI------GPIPVG------NYTI-A---------P---QRDN-------------------------------------VT-TN--------------------RTILPASMRLI--PDPK-----N-WMF-------G-----RA------GFLIHGG-D--ME--K------R---------TSSNGCIILP--LEI---------------RNLIGN---S-------------------------------NDKIL------------IVY------------------
>WP_083386147.1
--------------------I--------DNQSGAT-TP--------D--------------------------------GDGYA---G---HN------L------GLNNPD--YQNVPGTGQNSNG------GPLPQG------AYTI-E---------P---QQNN-------------------------------------VTGTGV---------------------QLPASMRLT--PYPS-----N-NMF-------G-----RS------GFLIHGG-N--MS--T------Q---------SSSQGCIILP--KAN---------------RDIIGN---S-------------------------------GDNVL------------RVV------P-----------
>WP_082548073.1
-------------------VV--------SQSSGQI-THVPT-----D--------GVGPPEPIF---------------DGAYT---G---QG------I------GVNNPA--LSFVP------SI------GPVPIG------DYSM-G---------P---QQDN-------------------------------------RTGSG---------------------HTLKSSIRLT--PAAS-----N-WMF-------G-----RG------GFLIHGD-N--AR--H-N----R---------SASEGCIIVP--QNI---------------RDKMGR---S-------------------------------SDKTL------------QVV------P-----------
>WP_020721809.1
-------------------TY--------SQSTGRL-YH--------D--------G-----EDI---------------GTGYS---G---RG------A------GLDNPA--MESVP------NV------GPLPEG------LYQI-G---------V---QYTH-------------------------------------PH-TG------------------------PITMRLS--PDIS-----N-VMF-------G-----RG------GFLIHGD-N--ST--H----------------TASEGCIVLP--RSI---------------REQIAQ---S-------------------------------TDRRM------------KVI------A-----------
>WP_084026161.1
-------------------IY--------SQGLGTL-YRKRSPI---D--------Q----PSVE---------------GQGYA---G---FG------K------GVNNPV--TQCLE------DF------GPIPRG------QYTI-S---------D---PIAS-------------------------------------PT---------------------------QFSLPLI--PAIA-----N-DMC-------NP---PRS------NFLIHGD-R--KLPRP-P----D---------TASQGCIILA--LDV---------------RKKIWE---S-------------------------------GDRDL------------TVV------E---YG------
>WP_015664120.1
-------------------IY--------SQALGTI-YRQSVV-------------G--DKPTAM---------------EAGYA---G---GG------A------GLNNPD--MQCLE------DT------GPIPRG------DYVI-G---------A---PVVG-------------------------------------PT---------------------------DYALPLI--PKPG-----T-DVC-------NP---PRK------NFYIHGD-Y--KRTEP-P-RRTG---------AASHGCIVMS--RAT---------------RQNIWE---S-------------------------------GDTDL------------RVV------D---YS------
>WP_128466697.1
M---------------------------------------------KD--------G---AEKLK---------------GFGYA---G---IN------R------GLNNPA--MEQVP------FV------GPLPKG------IYEI-T---------G---HNSD----------------------------------------IA------------------------TYNILLE--KIKV-----D---------S-K-----RD------SFRIHGG-K--PE--P-D----R---------TASQGCTILD--LTT---------------RKKILA---S-------------------------------KIQYL------------EVV------K-----------
>WP_092879242.1
-------------------VY--------EQATGIL-LT-------CE-------GG---RYDTL---------------AVGYS---GS-LSK------H------GKNDPD--QQCVR------GV------GPLPCG------SYTV-G---------P---PGPG----------------------------------------PS------------------------PYSLALT--PDPT-----N-DMC-------G-----RS------GFLIHGD-S--LQ--H-P----G---------DASDGCIILK--ISE---------------RSAIVA---T-------------------------------GLKTL------------VVV------ARI---------
>WP_133318095.1
-------------------------------------TR-------LS-------RG-----RAI---------------CAGVR---W---SR------C------RKNNPD--LQCVQ------DI------GPIPAG------WYTI-G---------Q---ATAD----------------------------------------PA------------------------PLTLPLQ--PDPG-----N-EMC-------G-----RS------GFLIHAD-N--IA--K-P----G---------WTSNGCIVIG-DRTI---------------REKIRD---S-------------------------------GVNRL------------LVV------R-----------
>WP_126072509.1
MLVG-----------KDGMSY--------------------------Q-------FG---------------------RENAGYA---G---TP------L------YKNNPD--ADHIR------NG------GPLPEG------RYMI-G---------D---VTNH----------------------------------------KG------------------------PSSIALR--PSAE-----N-DMH-------G-----RS------DFLIHGD-N--GL---------G---------TASEGCIILP--RDM---------------RDGIVN---S-------------------------------NVKEI------------RVV------R-----------
>WP_080933013.1
-------------------TY--------SQSGKTL-TCTN------D------TTN---VIYLS---------------CNGYA---G---TA------D------GRNNPD--ADDQS------GV------GPLPRG------VYTV-G---------P---VFKH-------------------------------------PH-AG------------------------PVTRRLI--PDSS-----N-NMH-------G-----RS------GFLIHGD-N--VR--H----------------DASNGCIVAP--PDC---------------RKAIPP---G---------------------------------ETL------------TVV------R-----------
>KFJ12528.1
-------------------VY--------TQSTGNL-TCTR------D--------G---IETVN---------------NNGYA---G---AG------Q------GRNNPD--MQDVL------NT------GPLPRG------NYTI-G---------E---AFRH-------------------------------------RT-AG------------------------IATRRLT--PAPE-----N-DMQ-------G-----RA------GFLIHGD-N--AT---------G---------TASEGCIVMP--RTI---------------RDSLND-----------------------------------GDS-L------------EVI------R-----------
>WP_088740887.1
-------------------TY--------HQSTGQL-YH--------N--------G-----TLV---------------GTGYS---G---SGNTT--SS------GRNNPA--MQQMH------NQ------GPIPQG------TWQI-G---------T---AYQH-------------------------------------AQ-KG------------------------PTSMNLT--NTSG-------NTF-------G-----RS------AFMIHGN-N--AQ--N----------------NASQGCIILP--PTV---------------RQQIAN---S-------------------------------TDKTL------------IVV------P-----------
>WP_119154575.1
-------------------YF--------DNASGKI-FH--------E--------R-----HFV---------------GVGYS---G---AGNGEGPGA------GRNNPA--LQHLR------GI------GPIPAG------NYRI-G---------A---AYHH-------------------------------------PS-KG------------------------RLCMALT--PDG------H-DAL-------G-----RS------GFLIHGD-N--AQ---------G---------DASQGCIIAD--STI---------------RTMIAT---S-------------------------------SDRRL------------TVL------------------
>WP_095921969.1
-------------------KY--------EQSTGRL-YN--------G--------S-----ELV---------------ETGYS---G---VL------T------NKNNPD--RQQVK------GM------GPLPRG------TYRI-T---------G---SSTS----------------------------------------KG------------------------PVTVNLE---QTS-----G-ETF-------G-----RS------LFRVHGE-R--RN--K-P---AG---------FASEGCIIMS--QPT---------------RRRILR---E-------------------------------GGNI-------------EVV------R-----------
>WP_125287932.1
-------------------IY--------QQSTENL-YP--------D--------S-----EYI---------------DRGYS---G---VL------T------NKNNPD--RQQVR------GM------EPIPRG------KWRI-T---------Q---RTHT----------------------------------------KG------------------------PMTIVLR---QIT-----G-ETF-------G-----RT------GCRIHGE-R--IG--K-P---AG---------FASQGCIILR--SAT---------------RDRIWS---S-------------------------------HDKEL------------EVI------R-----------
>WP_090121877.1
-------------------TY--------YQSTGEL-WH--------K--------G-----KLV---------------GTGYS---G---NL------T------NKNNPD--RQHVK------GM------GLLPRG------TYHI-G---------G---HSNS----------------------------------------KG------------------------PMTIILK---MTS-----G-ESF-------G-----RS------AFRIHGE-R--KPP-K-P---AG---------FASEGCIIMG--PHV---------------RSKVIL---S-------------------------------SDRTLG------LY--GEVLG-----S-----------
>WP_123801679.1
-------------------IY--------KQSTGEL-FQ--------D--------G-----KLI---------------EKGYS---G---VL------T------NKNNPD--REQVR------GM------GPIPRG------IWKI-G---------S---TGTS----------------------------------------KG------------------------PLTITLI---HIS-----G-ETY-------N-----RDM----RTFRIHGE-K--VH--GVP----G---------FASSGCIIMY--PHT---------------RLLVSK---D-------------------------------RGAYL------------EVI------R-----------
>WP_137269985.1
-------------------MY--------EQSTGRL-YQ--------N--------G-----NYK---------------GTGYS---G---SL------T------NKNNPE--RQHVK------GM------GPLPRG------TYRI-G---------G---YTRS----------------------------------------KG------------------------PWTIELM---QIS-----G-ETF-------G-----RN------LFRIHGD-K--RA--G-T---QG---------FASAGCIIIN--PSV---------------RLLIIN---S-------------------------------GDNTL------------KVV------R-----------
>WP_101826315.1
-------------------VY--------HQSTGEL-YY--------N--------G-----EKV---------------GKGYA---G---RM------T------NKNNPD--RQQVK------GL------GPLPRG------KYLI-K---------G---VTHS----------------------------------------KG------------------------PLTIVLE---QKT-----G-ETF-------G-----RN------NFRIHGE-R--KK--E-P---AG---------WASEGCIIMG--QDV---------------RKRVAK---S-------------------------------IGGYL------------EVV------R-----------
>WP_049583758.1
-------------------TY--------HQSTGEM-YH--------N--------G-----ELV---------------ETGYS---G---RM------T------NKNNPD--RQQVK------GL------GPIPRG------KYRI-D---------S---FNSS----------------------------------------KG------------------------PMTIVLK--PDSS-----N-EMF-------G-----RD------AFRIHGE-R--IH--G-P---RG---------WASEGCIILG--PNT---------------RWSIIR---S-------------------------------GDRDL------------EVV------K-----------
>WP_101822886.1
-------------------IY--------HQRSGDL-YL--------N--------G-----EFI---------------GTGYA---G---RM------T------NKNNPD--RQHVR------GL------GPLPRG------TYHF-G---------Q---ISRK----------------------------------------FG------------------------PMTVQLV--PDAT-----N-TMY-------G-----RS------HFYVHAE-R--RN--P-P---FG---------WASEGCIVVN--ATI---------------RHRLVN---S-----IRG-----------------------GERQL------------VVV------E-----------
>WP_133522708.1
-------------------IY--------SQSTGEL-RH--------N--------G-----ELV---------------GTGYA---G---VY------T------NKNNPD--RQQVK------DM------GPLPRG------KYTI-Q---------P---DNGR----------------------------------------MG------------------------PLSLKLV--PQST-----N-NMQ-------G-----RA------GFYIHGD-K--SR----PGAILG---------FASEGCIVIN--RTA---------------RHSIAR---S-------------------------------GDNQL------------EVI------R-----------
>WP_135205217.1
-------------------GY--------EQSTGNL-YR--------D--------GV--VVAPV---------------AQGYS---G---YG------S------GKNNPD--MQAAS------DL------GPIPVG------EYSI-G---------P---MVEL----------------------------------------HG---------------------GQVKNAVTLT--PSPA-----N-QMF-------G-----RT------GFFCHGD-S--ND--H-P----G---------EASQGCIIIK-ELAI---------------RQQMAA---S-------------------------------APAIL------------RVV------RGP---------
>WP_047534277.1
-------------------LY--------HQSTGDL-FY-------LN--------GI--SVNPI---------------EKCYS---G---YG------D------CKNKPE--FQGVK------NL------GPIPRG------TYTL-G---------S---FTEI----------------------------------------AG---------------------GRIKKAVPLT--PHVS-----N-NML-------G-----RD------GFYIHGE-N--QL--K-P----G---------EASEGCIICS--VNT---------------RDLMVA---S-------------------------------LPSIL------------HVE------KGP---------
>WP_072927759.1
-------------------EY--------NQQTGEL-RH--------N--------G-----EFI---------------AQGYS---G---KG------V------AKNDPS--KQHIR------DN------GPIPKG------YWRI-A---------G---HNNN----------------------------------------KS------------------------PWTLVLE--PLAG-----T-NTF-------G-----RD------SFLIHGD-N--RR--T-V----G---------DSSKGCIIIN-GAEL---------------RRSIFN---S-------------------------------GDTVL------------VVR------------------
>WP_072277435.1
-------------------EY--------NQRTGEM-TH--------N--------G-----AHY---------------ANGYS---G---SP------E------GKNNPS--KENVG------FV------GPIPRG------YWRI-T---------R---HTRS----------------------------------------KG------------------------NWTIELV--PIAG-----T-NTF-------G-----RN------AFRIHGD-N--PK--T-L----G---------SSSEGCIIIN-GANV---------------RANIFN---S-------------------------------GDDIL------------VVR------------------
>WP_045404521.1
-------------------KY--------KVSTGVL-SH--------N--------G-----VFV---------------ANCYS---G---AG------E------SKDKPE--CEGQR------NR------GPIPRG------IYFI-A---------G---WNNH----------------------------------------KS------------------------AEAIILE--PIAG-----T-NTF-------G-----RD------HFQIHGD-K--KG--QPP----G---------SASAGCIIMN-GQDK---------------RHMIYD---S-------------------------------GDTIL------------VVR------S-----------
>WP_036806337.1
-------------------QY--------SQSTGVL-TH--------N--------G-----SFI---------------AKGYS---G---HG------A------GLNNPS--MQDAY------LT------GPIPQG------HYRI-N---------G---YNNH----------------------------------------KG------------------------PYTVKLI--PILG-----T-NTY-------G-----RD------AFRIHGD-R--ND--G-S---YH---------QASEGCIVIN-GAEL---------------RKSIAS---S-------------------------------SDDIL------------VVV------P-----------
>WP_112197888.1
-------------------EY--------NQSSGEL-KH--------N--------G-----QLF---------------QQGYS---G---HG------A------GINNPA--MEPVS------SQ------GPIPKG------YYRI-T---------G---AHNT----------------------------------------VT------------------------PVTIILE--PILG-----T-NTY-------G-----RD------LFRIHGG-S--RS--G-G----R---------NAPNGCIIID-GVRN---------------REQIMN---S-------------------------------GDTIL------------VVR------------------
>WP_083438172.1
-------------------QY--------EVTSKKL-YH--------N--------N-----ALV--------------FSGGYA---G---RG------E------HKNRPT--SEHIE------NW------GPIPRG------KWRI-G---------G---YTNN----------------------------------------KG------------------------PLTITLT--PGPG-----T-HTY-------G-----RT------AFRIHGE-S--VS--D-P----G---------NASQGCIIVG--YNA---------------RLAMVN---S-------------------------------GDRDL------------EVV------W-----------
>WP_127958065.1
-------------------TY--------DQYSGRM-YH--------N--------G-----VMA--------------RDVGYS---G---KG------A------HKNNPA--SEAIR------NW------GPIPRG------RYTI-G---------N---VTNS----------------------------------------KG------------------------DMTIVLI--PSQS-----N-QMF-------G-----RT------AFRIHGD-S--RT--H-P----G---------EASEGCIVIG--SRT---------------RSAIIE---S-------------------------------MDREL------------VVE------------------
>WP_131865222.1
-------------------TY--------NQRVGSL-CH--------N--------G-----NFI---------------EKGYS---G---AA------P------YKNDPA--AQSIP------FK------GPIPRG------VYNI-T---------H---ATHS----------------------------------------KG------------------------PLTIVLE--PKPA-----T-NTF-------G-----RS------LFRIHGE-S--KI--S-P----G---------NASQGCIIVG--ADT---------------RSAIME---S-------------------------------NDREL------------IVK------------------
>WP_046396219.1
-------------------IY--------QQYSGEI-YH--------D--------T-----KLI---------------GHGWS---G---QG------I------HKNNPA--SEGIK------NL------GPIPRG------YYKI-T---------G---ENNS----------------------------------------KG------------------------PMTIILD--PCSC-----N-DMH-------G-----RS------AFRIHGA-S--RK--D-P----Q---------HSSEGCIILN--RDI---------------RREILL---S-------------------------------HDTDL------------VVE------------------
>WP_082219379.1
-------------------VY--------DQSSGKL-SAVE------N--------G---VEREI---------------GTGYS---G---DK------D------HYNDPN--SQNLK------NK------GPLPVG------EYQL-T---------D---TNNH----------------------------------------KG------------------------PLTISLS--PDSE-----N-QMF-------G-----RN------GFLIHGD-N--KS--Q-N----N---------TASEGCIILD--KGA---------------RQSIIN---S-------------------------------GIKTL------------YVT------P-----------
>ETO14761.1
-------------------SY--------KSREGKF-CL--------N--------G---GNTYVD--------------QEAYS---G---NS------T------YYNDET--AQHLK------NQ------GPIPVN------TWKV-T---------A---ITDK----------------------------------------KG------------------------KHTLVLA--EENV-----K-NSY-------G-----RD------GFLIHGD-N--QK--K-N----H---------TASEGCIIVG--PTI---------------RKQIKK---N----------------------------------DLI-----------EVN------NDI---------
>WP_084630971.1
-------------------IW--------SQSKGTL-TD-------QD--------G-----NPL---------------GNGYS---G---KG------KPGEKGAGRNDPG--REGEE------NV------GPIPRG------NWTI-E---------V---VDSDEY--------------------------------------VG---------------------RLAPPVIRLK--PDAA-----T-RAR-V-KAM-G-----RDP----DSFLIHGN-N--RD--N----------------DASKGCIVLN--KPT---------------RDMLAK---S-------------------------------EGAVI------------HVQ------K-----------
>WP_089270842.1
------------------------------------------------------------------------------MTDEAYS---G---KG------Q------HRNKAA--SQDVE------DF------GPIPEG------NWRV-E---------E---VTDQDYCI---------------------------------------------------------KHHLTPPVFRLE--PDDD-----TKNRV-------GKDGMERKP----NTFLIHGN-N--KE--N----------------DASKGCIILN--RPT---------------REQLRYY----------------------------------EGRLI------------RVT------K-----------
>WP_036047933.1
-----------------TAVY--------DISAHAV-YL-------PN--------G---------------------LVLEAHS---G---MG------S------LRDDPD--HVDRR------MV------GATPPA------TYDL-K---------P---RESL----------F-----------------------------HG------------------------VAALRMT--PAGG-----A-TIF-------G-----RA------GLLAHPY-M--L---G-P----L---------GDSNGCVSFR----------D----Y----ERFLKAYS--------DG-----------------------EVTRI------------VVV------PSL---------
>SHN81647.1
-----------------TAVY--------DIKARAV-YL-------PN--------G---------------------TVFEAHS---G---MG------V------LRDDPE--HVDVR------MQ------GATPPA------VYSL-K---------P---RERD----------F-----------------------------HG------------------------VAALRMA--VADG-----T-DIN-------G-----RS------GLLVHSF-M--L---G-P----N---------GDSNGCISVK----------D----Y----DRFLKAYN--------DG-----------------------QFTHI------------AVV------PSL---------
>WP_024510223.1
-----------------TAVY--------DISARAV-YL-------PG--------G---------------------VSLEAHS---G---MG------G------LRDDPG--HVDQR------MV------GATPPA------VYDL-K---------P---REKL----------F-----------------------------HG------------------------VPALRMT--PADG-----S-SIF-------G-----RS------GLLVHPY-M--L---G-P----E---------GDSNGCVSIK----------N----Y----ERFLKAYN--------DG-----------------------EIHRL------------VVV------PSL---------
>WP_085965831.1
-----------------TAVY--------DIKAKAL-YL-------PS--------G---------------------VALEAHS---G---MG------A------LMDDPN--HVDQR------MV------GATPPA------TYDL-K---------P---REKL----------F-----------------------------HG------------------------IRALRLT--PTEG-----T-SAL-------G-----RV------GLLTHSY-M--L---G-P----R---------GDSNGCVSIK----------D----Y----DRFLKAWD--------NG-----------------------EFNRL------------VVV------PSL---------
>WP_008970768.1
-----------------TAVY--------DITAKMV-YL-------PS--------G---------------------IGLEAHS---G---MG------G------LRDDPD--HVNQR------MV------GATPPA------TYDL-K---------P---REKL----------F-----------------------------HG------------------------VRALRMT--AVEG-------STL-------G-----RV------GLLTHSY-M--L---G-P----D---------GDSNGCVSIR----------N----Y----ERFLKAYD--------DG-----------------------EFSRL------------IVV------TRL---------
>WP_079573006.1
-----------------TAVY--------DISAHAV-YL-------PN--------G---------------------LSLEAHS---G---MG------G------LKDDPD--HVSVP------NA------GATPPA------VYEL-K---------P---RERL----------F-----------------------------HG------------------------VQALRMI--PAEG-----S-STN-------G-----RS------GLLAHSY-M--L---G-P----E---------GDSNGCVSIR----------N----Y----DRFLKAFS--------DG-----------------------EINRL------------VVV------PSL---------
>PJJ14262.1
-----------------TAVY--------DISAHAV-YL-------PG--------G---------------------AALEAHS---G---LG------S------KMDDPD--HVNER------MV------GSTPPG------AYDL-K---------P---REKL----------F-----------------------------HG------------------------VQALRMI--PTDG-----E-MTL-------G-----RS------GLLAHNY-M--L---G-P----N---------GDSNGCVSIR----------N----Y----ERFLKAYN--------DG-----------------------EITRL------------VVV------TSL---------
>TKW78485.1
-----------------TAVY--------DISAQVV-YL-------PN--------G---------------------VKLEAHS---G---LG------N------RMDKVE--SMGER------MV------GVTPPG------TYEL-K---------P---REKL----------F-----------------------------HG------------------------VRALRLT--PVDS-----E-STL-------G-----RT------GLLVHSY-L--L---G-P----E---------GASNGCVSIR----------N----Y----ERFLKAYS--------DG-----------------------EVTRL------------VVV------QSL---------
>WP_074277313.1
-----------------TAVY--------DISAHAV-YM-------PN--------G---------------------SKLEAHS---G---MG------S------LMDDPQ--HVHEV------NL------GATPPA------VYDL-K---------P---RERL----------F-----------------------------HG------------------------VRALRMI--PVDS-----N-ATL-------G-----RS------GLLTHSY-M--L---G-P----N---------GDSNGCVSFK----------D----Y----DRFLQAYN--------NG-----------------------EVTRL------------VVV------PSL---------
>WP_100381843.1
-----------------TAVY--------DISAHAV-YL-------PN--------G---------------------SKIEAHS---G---MG------R------LMDDPE--HVSER------MV------GATPPA------IYDL-K---------P---RERL----------F-----------------------------HG------------------------VEALRMI--PQDS-----N-ATL-------G-----RS------GLLTHSY-M--L---G-P----N---------GDSNGCVSIR----------D----Y----DRFLSAYK--------NG-----------------------EFTHL------------VVV------PRL---------
>WP_082646324.1
-----------------TAVY--------DISARAV-YL-------PN--------G---------------------TKLEAHS---G---LG------G------LMDNPA--YVDQR------MV------GATPPN------IYDL-K---------P---REKL----------F-----------------------------HG------------------------VAALRMT--PVGE-----N-EMH-------G-----RT------GLLVHSY-L--L---G-P----N---------GDSNGCVSIK----------D----Y----DRFLAAYR--------NG-----------------------EVKRL------------VVV------PSM---------
>WP_079586472.1
-----------------TAVY--------DISARAV-YL-------PN--------G---------------------ARLEAHS---G---LG------S------LMDDPS--HVNQR------MV------GATPPA------VYDL-K---------P---REKL----------F-----------------------------HG------------------------VAALRMT--PVGE-----S-DTL-------G-----RS------GLLVHSY-M--L---G-P----N---------GDSNGCVSIK----------D----Y----DRFLKAYN--------NG-----------------------EVTRL------------VVV------PNL---------
>WP_085978875.1
-----------------TAVY--------DISARRV-YM-------PN--------G---------------------VKLEAHS---G---FG------A------LMDDPG--HVDKH------NV------GATPPN------VYEL-K---------P---RERL----------F-----------------------------HG------------------------VQAIRMI--PVGR-----N-DTL-------G-----RS------GLLAHSY-M--L---G-P----N---------GDSNGCVSIK----------Q----Y----DRFLQAYQ--------NG-----------------------EIKRL------------VVV------PSL---------
>TMJ48131.1
-----------------TAVY--------DISARTV-YM-------PN--------G---------------------LKLEAHS---G---LG------S------LMDDPG--HVSER------NV------GATPPN------VYEL-K---------P---RERL----------F-----------------------------HG------------------------VQALRMI--PIGG-----T-DML-------G-----RS------GLLAHSY-M--L---G-A----N---------GDSNGCVSIK----------N----Y----ENFLRAFN--------NG-----------------------EIKRL------------VVV------ASL---------
>WP_079600946.1
-----------------TAVY--------DISARTV-YM-------PD--------G---------------------SKLEAHS---G---FG------S------LMDDPA--HVNER------MV------GATPPN------VYEL-K---------P---REQL----------F-----------------------------HG------------------------VQALRMI--PVGD-----N-STL-------G-----RS------GLLAHSY-M--L---G-P----N---------GDSNGCVSIK----------Y----Y----EKFLKAFS--------DG-----------------------EIKHL------------VVV------PSL---------
>THD46449.1
-----------------TAVY--------DISAHAV-YM-------PD--------G---------------------SKLEAHS---G---YG------S------LMDDPA--HVDQQ------NI------GATPPN------VYDL-K---------P---REAL----------F-----------------------------HG------------------------VQALRMI--PVGE-----N-DTL-------G-----RS------GLLAHSY-M--L---G-P----N---------GDSNGCVSIK----------N----Y----DRFLKAFT--------NG-----------------------EIKRL------------IVV------PRL---------
>WP_130576803.1
-----------------TAVY--------DITARTV-YM-------PD--------G---------------------TKLEAHS---G---LG------S------LMDDPS--RVTAR------NA------GATPPG------IYEM-K---------P---REKL----------F-----------------------------HG------------------------VPALRMT--PVDG-----T-DTF-------G-----RA------GLLAHPY-M--L---G-P----N---------GDSNGCVSIK----------N----Y----DHFLKAYR--------NG-----------------------EIKRI------------VVV------VRL---------
>WP_083742374.1
-----------------TAVY--------DITGRIV-YM-------PD--------G---------------------TKFEAHS---G---LG------N------LLDDPA--HVNAR------NA------GATPPG------IYEM-K---------P---REKL----------F-----------------------------HG------------------------VPALRMT--PVDG-----S-ETF-------G-----RV------GLLVHSY-M--L---G-P----N---------GDSNGCISVK----------H----Y----DKFLQAYR--------SG-----------------------MIKRI------------AVV------INI---------
>WP_116660688.1
-----------------TAVY--------DISAKVV-YM-------PD--------G---------------------TRLEAHS---G---LG------E------FMDDPR--HVAVK------DR------GPTPPN------VYEL-K---------L---REKR----------F-----------------------------HG------------------------VQAIRMR--PVGN-----G-ELF-------G-----RS------GLLTHSY-L--M---G-P----N---------GDSNGCVSFK----------D----Y----NMFLQAFL--------KG-----------------------DVKRL------------LVV------KSL---------
>RDK94920.1
-----------------TALY--------DISARTV-YM-------PD--------G---------------------TRLEAHS---G---LG------E------LMDDPT--QVHVH------DR------GATPPQ------IYEL-S---------K---REKP----------F-----------------------------HG------------------------VEALRMK--PVGQ-----G-DLF-------G-----RS------GLLTHSY-L--M---G-P----K---------GDSNGCVSFK----------E----Y----ATFLQAYK--------AG-----------------------AVKRL------------IVV------PSL---------
>WP_105865459.1
-----------------TAIY--------DISARTV-FM-------PN--------G---------------------ERLEAHS---G---LG------P------YLDDPA--SVHVK------NR------GATPPQ------TYDL-R---------P---REAL----------F-----------------------------HG------------------------VAALRMI--PANG-----SGTVL-------G-----RD------GLLAHTY-M--L---G-P----R---------GDSNGCVSFK----------D----Y----ARFLRAYR--------NG-----------------------EVNRL------------VVV------TGN---------
>WP_084799777.1
-----------------TAVY--------DISAHTV-YL-------PD--------G---------------------TRLEAHS---G---LG------S------KIDDVR--YAHVR------MQ------GVTPPH------IYEL-K---------P---REAL----------F-----------------------------HG------------------------VPALRLT--PIGG-----EDKIY-------G-----RA------GLLAHTY-M--L---G-P----N---------GDSNGCVSFK----------N----Y----YAFLDAYR--------NK-----------------------GIRRL------------AVL------ARV---------
>WP_138835543.1
-----------------TAVY--------DISARMV-YL-------PD--------G---------------------TKLEAHS---G---LG------S------KLDDVR--YSHVR------MQ------GVTPPH------IYEL-T---------P---REAL----------F-----------------------------HG------------------------VPALRLN--PIGG-----EDKIF-------G-----RS------GLLAHTY-M--L---G-P----N---------GDSNGCVSFK----------D----Y----YAFLRAYR--------EQ-----------------------GIKRL------------AVL------AKV---------
>WP_100417386.1
-----------------TAVY--------DISAKTV-YL-------PD--------G---------------------TTLEAHS---G---LG------S------RMDDAR--SAHVR------MQ------GVTPPH------IYEL-T---------P---REAL----------F-----------------------------HG------------------------VPALRLN--PIGG-----EDKIF-------G-----RD------GLLAHTY-M--L---G-G----N---------GQSNGCVSFK----------D----Y----YAFLEAYK--------NK-----------------------GIKKL------------AVV------AKV---------
>TMJ59018.1
-----------------TAVY--------DISARTV-YL-------PD--------G---------------------TQLEAHS---G---LG------S------RLDDPR--SAHVK------MH------GVTPPH------IYEL-K---------P---REAL----------F-----------------------------HG------------------------VPALRMT--PIGG-----EEAIF-------G-----RS------GLLAHTY-M--L---G-P----N---------GDSNGCVSFR----------D----Y----DAFLNAYR--------NQ-----------------------GVKRL------------AVV------AKV---------
>WP_079571429.1
-----------------TAVY--------DISAHTV-YL-------PD--------G---------------------TKLEAHS---G---LG------S------ELDDPR--SARIR------MR------GVTPPH------IYEL-K---------P---REAL----------F-----------------------------HG------------------------VPALRLT--PIGG-----EDAIY-------G-----RS------GLLAHTY-M--L---G-P----N---------GDSNGCVSFR----------D----Y----NAFLNAYR--------NQ-----------------------GIKRL------------AVV------ARV---------
>WP_091888893.1
-----------------TAVY--------DITAKTV-YL-------PD--------G---------------------TKLEAHS---G---LG------S------NLDDPR--SSKVR------MR------GVTPPH------IYTL-K---------P---REAL----------F-----------------------------HG------------------------VPALRLT--PVGG-----ESAIY-------G-----RD------GLLAHTF-M--L---G-P----N---------GDSNGCVSFK----------D----Y----YAFLDAYR--------NK-----------------------GIRKL------------AVL------ARV---------
>WP_036043645.1
-----------------TAVY--------DISAKMV-YL-------PD--------G---------------------TRLEAHS---G---LG------A------NRDDPD--SRRLR------MR------GVTPPH------IYTL-K---------P---REAL----------F-----------------------------HG------------------------VPALRLT--PIGG-----ESAIY-------G-----RD------GLLAHTF-M--L---G-P----G---------GDSNGCVSFK----------D----Y----YAFLDAYR--------NK-----------------------GIRKL------------AVL------ARV---------
>CCE07257.1
-----------------TAVY--------DISAKMV-YL-------PD--------G---------------------TKLEAHS---G---LG------D------NLDNPR--SENVR------MR------GVTPPH------IYEL-K---------P---REAL----------F-----------------------------HG------------------------VPALRLN--PIGG-----SESIH-------G-----RD------GLLAHTF-M--L---G-P----N---------GDSNGCVSFR----------D----Y----YAFLDAYK--------NK-----------------------GIRKL------------AVL------ARI---------
>WP_083587780.1
-----------------TAVY--------DITAHMV-YL-------PD--------G---------------------TKLEAHS---G---LG------S------SLDDPH--SSRIR------MR------GVTPPH------IYTL-K---------P---REAL----------F-----------------------------HG------------------------VAALRLT--PVGG-----EEAIY-------G-----RE------GLLAHTY-M--L---G-P----N---------GDSNGCVSFR----------D----Y----NAFLNAYR--------NQ-----------------------GIRKL------------AVL------ARV---------
>WP_079604111.1
-----------------TAVY--------DISAHMV-YL-------PD--------G---------------------TKLEAHS---G---LG------S------ELDDPR--SARIR------MR------GVTPPH------LYDL-T---------P---RESL----------F-----------------------------HG------------------------VPALRLN--PVGG-----EEAIY-------G-----RS------GLLAHSF-M--L---G-P----N---------GDSNGCVSFR----------D----Y----NAFLNAYR--------NQ-----------------------GIKRL------------AVV------ARI---------
>SDR91478.1
-----------------TAVY--------DISAHMV-YL-------PD--------G---------------------TKLEAHS---G---LG------S------ALDDPN--SAKVR------MR------GVTPPH------LYDL-K---------P---REAL----------F-----------------------------HG------------------------VPALRLT--PVGG-----DEAIY-------G-----RS------GLLAHTF-M--L---G-P----N---------GDSNGCVSFR----------D----Y----NRFLQAYR--------SG-----------------------EVKRL------------AVV------AHL---------
>PVX43440.1
-----------------TAVY--------DISARKV-YM-------PD--------G---------------------TKLEAHS---G---LG------A------RLDNPA--YAHER------MR------GVTPPH------IYDL-K---------P---REAL----------F-----------------------------HG------------------------VAALRLT--PVGG-----EGAIY-------G-----RT------GLLAHTY-M--L---G-P----N---------GDSNGCVSFR----------D----Y----NKFLQAYR--------NG-----------------------EVKRL------------IVV------AKL---------
>OQW54076.1
-----------------TAVY--------DIIGKTV-YM-------PD--------G---------------------SKLEAHS---G---LG------P------KMDKPA--YAHVK------MH------GVTPPH------VYDI-T---------P---REAL----------F-----------------------------HG------------------------VAALRLT--PLGG-----AGAIH-------N-----RT------GLLAHTY-M--L---G-P----N---------GDSNGCVSFK----------D----Y----DRFLQAYR--------NG-----------------------QVKRL------------VVV------ASM---------
>WP_044403862.1
-----------------TAVY--------DISAATV-YM-------PD--------G---------------------SKLEAHS---G---LG------D------KLDNPR--YVKVR------MR------GATPPH------IYNL-K---------M---RESL----------F-----------------------------HG------------------------VAAIRLN--PVGG-----DQVIF-------G-----RN------GLLAHTY-M--L---G-P----R---------GDSNGCISFK----------D----Y----NKFLQAFR--------RG-----------------------EIKKL------------VVV------GSL---------
>WP_114358142.1
-----------------TAVY--------DITAKTV-YM-------PD--------G---------------------SKLEAHS---G---LG------A------RMDDPR--HVNVK------MQ------GATPPH------IYDL-K---------M---REKL----------F-----------------------------HG------------------------VAAIRLT--PVGG-----QDVIY-------G-----RT------GLLAHTY-M--L---G-P----R---------GDSNGCVSFK----------D----Y----NAFLQAFK--------RG-----------------------EVKRL------------VVV------GSM---------
>WP_024574894.1
-----------------TAIY--------DITARTV-YM-------PD--------G---------------------SKLEAHS---G---LG------A------KLDDPR--YVNVR------MH------GATPPH------IYTL-K---------P---REAL----------F-----------------------------HG------------------------VAALRLT--PVGG-----EGAIH-------G-----RT------GLLAHTY-M--L---G-P----N---------GDSNGCVSFK----------D----Y----NAFLKAYQ--------RG-----------------------EVRRL------------VVV------ASL---------
>TAL83748.1
-----------------TAIY--------DISAHTV-YL-------PD--------G---------------------TRLEAHS---G---LG------S------WIDDPR--HVNVK------MR------GATPPA------VYDL-K---------L---REKL----------F-----------------------------HG------------------------VQALRLI--PVGD-----E-HIY-------G-----RN------GLLAHTF-M--L---G-P----S---------GQSNGCVSFR----------N----Y----KAFLHAYE--------SG-----------------------EIKRL------------VVV------ARL---------
>WP_085985898.1
-----------------TAIY--------DISARTV-YM-------PD--------G---------------------TRLEAHS---G---LG------E------LMDDPR--HVDKP------MR------GATPPN------VYEL-S---------M---REEL----------F-----------------------------HG------------------------VQALRLT--PIGG-------EVY-------G-----RN------GFLAHTY-M--L---G-A----A---------GASNGCVSFK----------N----Y----GSFLQAYQ--------NG-----------------------SIKRL------------LVV------ARL---------
>WP_079445073.1
-----------------TAVY--------DISARKV-YL-------PD--------G---------------------NTLEAHS---G---LG------N------MMDDPR--SADRR------MR------GVTPPH------TYDL-S---------L---RERP----------F-----------------------------HG------------------------VEAIRLK--PIGG-----EDKIY-------G-----RT------GLLAHTY-M--L---G-P----S---------GASNGCVSFK----------N----Y----HAFLNAYK--------SG-----------------------KIKRL------------VVV------AKL---------
>TDX67508.1
-----------------TAVY--------DISAHTV-YL-------PD--------G---------------------TRLEAHS---G---LG------D------KFDDPR--FAHVR------MR------GVTPPH------TYDL-T---------F---RESL----------F-----------------------------HG------------------------VRAIRLT--PIGG-----EGAIF-------G-----RA------GLLAHTY-M--L---G-P----R---------GDSNGCVSFK----------N----Y----AAFLRAFE--------RG-----------------------EIKRL------------VVV------GKL---------
>WP_003608500.1
-----------------TAVY--------DIAGHTV-YL-------PD--------G---------------------TRLEAHS---G---LG------D------KFDDPR--FAHVR------MR------GVTPPH------IYEL-T---------L---REKP----------F-----------------------------HG------------------------VRAIRLT--PVGG-----EGNIF-------G-----RV------GLLAHTY-M--L---G-P----R---------GDSNGCVSFR----------N----Y----AAFLRAFD--------KG-----------------------DIKRL------------VVV------AKL---------
>WP_116638179.1
-----------------TAVY--------DISAHTV-YL-------PD--------G---------------------TKLEAHS---G---LG------D------KLDDPR--YVHVR------MR------GATPPH------VYEL-S---------L---RERL----------F-----------------------------HG------------------------VQALRLT--PVGD------GNVF-------G-----RS------GLLAHTY-M--L---G-P----R---------GDSNGCVAFK----------N----Y----DAFLRAFQ--------SG-----------------------EIKRL------------VVV------ERR---------
>OJY46108.1
-----------------TAVY--------VITSKRV-YL-------PD--------G---------------------TSLEAHS---G---LG------Q------YMDNPK--FAHLR------MR------GVTPPH------VYTM-K---------M---REAL----------F-----------------------------HG------------------------VEAIRLN--PIGG-----ERAIF-------G-----RD------GLLAHTY-M--L---G-P----N---------GQSNGCVSFK----------D----Y----RAFLTAFK--------SG-----------------------RINRL------------AVI------SHL---------
>ETR78022.1
-----------------TAVY--------DISARTV-YL-------PD--------G---------------------TQLEAHS---G---LG------K------HMDDPR--FVHLK------MR------GATPPH------VYDL-K---------L---RESL----------F-----------------------------HG------------------------VEAIRMT--PVGG-----DGRIH-------G-----RN------GLLTHTY-M--L---G-P----R---------GDSNGCVSFK----------D----Y----ATFLRAFK--------SG-----------------------AVKRL------------VVV------AKL---------
>OJW61627.1
-----------------TAVY--------DISARTV-YL-------PN--------G---------------------TKLEAHS---G---LG------G------RMDDPR--FVHER------MR------GATPPH------IYDL-S---------M---RESL----------F-----------------------------HG------------------------VEAIRLT--PIGG-----EGKIF-------G-----RT------GLLAHTY-M--L---G-P----R---------GDSNGCVSFK----------D----Y----QAFLRAYK--------NN-----------------------EIKRL------------VVV------ARL---------
>WP_011473619.1
-----------------TAVY--------DIKARVV-YM-------PD--------G---------------------TKLEAHS---G---LG------S------RLDDPR--YVHER------MR------GATPPH------LYDL-T---------M---RESL----------F-----------------------------HG------------------------VAALRLN--PVGG-----EGAIH-------G-----RN------GLLAHTY-M--L---G-P----N---------GDSNGCVSFR----------N----Y----DAFLRAFR--------NG-----------------------QVKRL------------AVV------ASL---------
>WP_110779197.1
-----------------TAVY--------DISARKV-YL-------PD--------G---------------------TQLEAHS---G---LG------A------RMDDPR--YVHER------MR------GATPPH------LYDL-S---------M---REAL----------F-----------------------------HG------------------------VEAIRLN--PVGG-----AGAIH-------G-----RT------GLLAHTY-M--L---G-P----R---------GDSNGCVSFK----------D----Y----QAFLRAFK--------NQ-----------------------QIKRL------------AVV------ASL---------
>WP_056294763.1
-----------------TAVY--------DISARTV-YM-------PD--------G---------------------TKLEAHS---G---LG------S------RLDDPR--FVHER------MR------GATPPH------LYDL-T---------M---RESL----------F-----------------------------HG------------------------VQAIRLN--PVGG-----NGHIY-------G-----RT------GLLAHTY-M--L---G-P----K---------GDSNGCVSFK----------D----Y----EAFLRAFR--------NG-----------------------EIKRL------------AVV------TSL---------
>WP_012562465.1
-----------------TAVY--------DISARTV-YM-------PD--------G---------------------TKLEAHS---G---LG------S------RLDDPR--FVHER------MR------GSTPPA------TYEL-K---------M---REAL----------F-----------------------------HG------------------------VEAIRLT--PV-------DSNVY-------G-----RT------GLLAHTY-M--L---G-P----K---------GDSNGCVSFK----------D----Y----DAFLKAYK--------NQ-----------------------QVKRL------------VVV------ARL---------
>GDX38986.1
-----------------TAVY--------DISARTV-YM-------PD--------G---------------------TRLEAHS---G---LG------S------RLDDPH--YVHER------MH------GATPPH------TYNL-T---------M---REAL----------F-----------------------------HG------------------------VEAIRLN--PVGS------GNIF-------G-----RA------GLLAHTY-M--L---G-P----N---------GDSNGCVSFR----------N----Y----DAFLRAFK--------NG-----------------------EIKRL------------VVV------ARA---------
>WP_084679324.1
-----------------TAIY--------DISAHTV-YM-------PN--------G---------------------TKLEAHS---G---LG------S------RLDDPR--YVHER------MH------GPTPPH------VYSL-S---------P---REAL----------F-----------------------------HG------------------------VEALRLT--PIGG------GNIF-------G-----RA------GLLAHTY-M--L---G-P----N---------GDSNGCVSFR----------N----Y----DAFLQAYK--------RG-----------------------EVKRL------------VVV------AHM---------
>RTL51146.1
-----------------TAVY--------DITARTV-YM-------PD--------G---------------------TRLEAHS---G---LG------S------RLDDPR--FVRER------MR------GPTPPH------VYDL-K---------L---REAL----------F-----------------------------HG------------------------VEALRLN--PVGG-----EEAIF-------G-----RT------GLLAHTY-M--L---G-P----N---------GDSNGCVSFR----------D----Y----NRFLRAYK--------NG-----------------------EVKRL------------VVV------AKV---------
>OJU17194.1
-----------------TAVY--------DITARTV-YL-------PD--------G---------------------TKLEAHS---G---LG------S------KLDDPR--FVHVR------MH------GATPPH------TYDL-T---------L---RESL----------F-----------------------------HG------------------------VEAIRLN--PVGG-----ERNVF-------G-----RT------GLLAHTY-M--L---G-P----N---------GDSNGCVSFR----------D----Y----DRFLRAFK--------RG-----------------------DIKRL------------VVV------AKL---------
>WP_036261210.1
-----------------TAIY--------DISAHTV-YL-------PN--------G---------------------TKLEAHS---G---LG------D------RLDDPR--YVNER------MR------GATPPS------VYEL-A---------P---REQL----------F-----------------------------HG------------------------VRALRLK--PVGG------GGVY-------G-----RT------GLLAHTY-M--L---G-P----N---------GDSNGCVSFR----------N----Y----NAFLQAYE--------KG-----------------------EIRRL------------VVV------ARL---------
>WP_131195378.1
-----------------VAIY--------DISAHTV-YM-------PD--------G---------------------SQLEAHS---G---LG------D------RLDNPR--HVSER------MR------GPTPPQ------SYEL-R---------E---RESL----------F-----------------------------HG------------------------VRALRLN--PVGG------GGTF-------G-----RT------GLLAHTY-M--L---G-P----N---------GDSNGCVSFK----------N----Y----NAFLQAYL--------SG-----------------------QVRRL------------VVV------ARS---------
>WP_135051402.1
-----------------TAIY--------DVAAHTV-YL-------PN--------G---------------------TRLEAHS---G---LG------N------RLDDPR--FVNEK------MR------GATPPN------VYEL-Q---------P---REQP----------F-----------------------------HG------------------------VQALRLI--PVGG------ADIY-------G-----RT------GLLAHTY-M--L---G-P----N---------GDSNGCVSFR----------N----Y----NAFLQAYQ--------SG-----------------------EIKRL------------VVV------ARL---------
>PNE12420.1
-----------------TAVY--------DVAAHTV-YM-------PN--------G---------------------TRLEAHS---G---LG------N------RLDDPR--YINER------MR------GATPPN------VYDL-Q---------P---REQL----------F-----------------------------HG------------------------VQALRLI--PVGN------GDLY-------G-----RT------GLLAHTY-M--L---G-Q----N---------GDSNGCVSFK----------N----Y----NAFLQAFQ--------NG-----------------------EVKRL------------VVV------ARQ---------
>WP_051335622.1
-----------------TAIY--------DISAHTV-YL-------PN--------G---------------------ARLEAHS---G---LG------D------RLDNPH--FVHER------MR------GPTPPS------VYEL-K---------L---REAP----------F-----------------------------HG------------------------VRALRLT--PVGN------SSVY-------G-----RT------GLLAHTY-M--L---G-P----N---------GDSNGCVSFR----------N----Y----NAFLQAYE--------SG-----------------------EVRRL------------AVV------THM---------
>THH25319.1
-----------------TAIY--------DISAHTV-YL-------PS--------G---------------------QRLEAHS---G---LG------Q------RIDDPR--FVHER------MH------GATPPN------VYEL-T---------L---REAL----------F-----------------------------HG------------------------VQALRLT--PVGG------QTVY-------G-----RS------GLLAHTY-M--L---G-P----N---------GDSNGCVSFR----------D----Y----SAFLRAYQ--------NG-----------------------EIKRL------------AVV------ARL---------
>RBP10590.1
-----------------TAIY--------DISARVV-YL-------PD--------G---------------------TRLEAHS---G---LG------A------ALDDIR--FVSER------AV------GPTPPH------LYEL-T---------L---RESL----------F-----------------------------HG------------------------VQALRLT--PVGD------GGVY-------G-----RA------GLLAHPY-M--L---G-P----N---------GDSNGCVSFK----------D----Y----DAFLRAYQ--------NG-----------------------QVRKL------------AVV------SRL---------
>THD47486.1
-----------------TAIY--------DIADKIL-FM-------PD--------G---------------------TRIEAHS---G---LG------D------SMDDIT--KVGEH------AK------GPTPPD------LYDL-Q---------M---RESP----------F-----------------------------HG------------------------ISAIRLI--PVGG-----DEAIY-------G-----RE------GLLAHPF-M--M---G-D----N---------GDSNGCVSIK----------D----Y----EAFLKAYQ--------DG-----------------------KIRRL------------AVI------AKV---------
>WP_129227814.1
-----------------TAVY--------DISAHTV-YM-------PD--------G---------------------TKLEAHS---G---LG------G------MMDDPR--HVTAR------NT------GPTPPH------LYDL-T---------L---RESL----------F-----------------------------HG------------------------VQALRLS--PVGG------GGVY-------G-----RD------GLLAHTY-M--L---G-A----N---------GQSNGCVSFR----------D----Y----QAFLRAYQ--------NG-----------------------QVKRL------------VVV------AGG---------
>THD45170.1
-----------------TAIY--------DISARTV-YL-------PD--------G---------------------TRLEAHS---G---LG------D------KLDDPR--FVAEH------DR------GATPPH------LYDL-E---------L---RGPL----------F-----------------------------HG------------------------VQALRLD--PVGG-----DSAVF-------G-----RS------GLLAHTY-M--L---G-P----N---------GDSNGCVSFK----------D----Y----DAFLRAYQ--------EG-----------------------RVKHL------------VVV------ARL---------
>WP_020175028.1
-----------------TAVY--------DITARTV-YL-------PD--------G---------------------RRLEAHS---G---LG------D------RLDNPR--YVNER------MR------GATPPH------VYDL-T---------L---RESL----------F-----------------------------HG------------------------VQALRLT--PIGD------GDVY-------G-----RA------GLLVHRY-M--L---G-P----N---------GDSNGCVSVK----------D----Y----EAFLQAYR--------NG-----------------------EIRRL------------AVV------ARL---------
>OJY13545.1
-----------------TAVY--------DISARTV-YL-------PD--------G---------------------RKLEAHS---G---LG------N------RLDDPR--FVHER------MR------GATPPH------VYDL-A---------L---REKP----------F-----------------------------HG------------------------VRAIRLK--PVGG-----EAAVF-------G-----RT------GLLAHTF-M--L---G-P----N---------GDSNGCVSFR----------D----Y----NAFLRAYE--------SG-----------------------QIKRL------------AVV------AKL---------
>RTL87797.1
-----------------TAVY--------DISARVV-YM-------PD--------G---------------------SRLEAHS---G---LR------E------HLDDPR--YVHLR------MR------GPTPPH------IYTL-T---------P---REAL----------F-----------------------------HG------------------------VEALRLN--PVGG-----GGAIY-------G-----RA------GLLAHTY-M--L---G-P----N---------GDSNGCVSFR----------D----Y----NAFLQAYK--------RG-----------------------DIRRL------------AVV------AHL---------
>RTL87796.1
-----------------TAVY--------DISAHTV-YM-------PD--------G---------------------TRLEAHS---G---LR------E------YLDDPR--YVHVR------MR------GPTPPT------VYAL-T---------P---REAL----------F-----------------------------HG------------------------VEALRLT--PIGG------DSIY-------G-----RA------GLLAHTY-M--L---G-P----N---------GDSNGCVSFR----------D----Y----NAFLQAYK--------RG-----------------------DIRRL------------VVV------ARM---------
>WP_036283417.1
-----------------TAVY--------DISARTV-YL-------PN--------G---------------------QRLEAHS---G---LG------A------MLDDPR--YVHVR------MR------GATPPH------VYEL-T---------P---REAL----------F-----------------------------HG------------------------VEALRLN--PVGG-----AGAIH-------G-----RA------GLLAHTF-M--L---G-P----N---------GDSNGCVSFR----------D----Y----NAFLRAYK--------NG-----------------------EVRRL------------AVV------AHL---------
>WP_018407474.1
-----------------TAVY--------DISSHTV-YL-------PS--------G---------------------AKLEAHS---G---LR------E------HLDDPR--YVHLR------MR------GATPPH------VYDL-K---------P---REAL----------F-----------------------------HG------------------------VEALRLT--PVGG-----EGAIF-------G-----RA------GLLAHTY-M--L---G-P----N---------GDSNGCVSFR----------D----Y----QAFLRAYK--------NG-----------------------EVRRL------------AVV------AHL---------
>TMJ03570.1
-----------------TAVY--------DISARTV-YM-------PD--------G---------------------SKLEAHS---G---LH------D------HLDDPR--YVHVK------MR------GATPPH------TYDL-V---------P---REAL----------F-----------------------------HG------------------------VEALRMI--PVGG-----ESEIF-------G-----RT------GLLAHTY-M--L---G-P----N---------GDSNGCVSFK----------D----Y----GTFLRAYK--------NG-----------------------QVKRL------------IVV------AS----------
>WP_104509139.1
-----------------VAVY--------NIAAHTV-TL-------PS--------G---------------------AQLEAHS---G---LG------A------LFDNPD--GVHVR------MR------GSTPPA------TYQL-T---------L---RESL----------F-----------------------------HG------------------------VQALRLT--PLDS-------SVH-------G-----RS------GLLAHTF-M--L---G-Q----R---------GDSNGCVSFR----------N----Y----RAFLDAYR--------NG-----------------------EIRKL------------KVV------RGD---------
>REF87365.1
-----------------TAVY--------NIATHTV-YL-------PD--------G---------------------RRLEAHS---G---LG------E------AFDDPR--YVRQK------MR------GPTPPG------VYDL-Q---------P---REQL----------F-----------------------------HG------------------------VAALRLV--PVGG-------DPY-------G-----RV------GLLAHRF-M--L---G-P----R---------GDSNGCVSFR----------N----Y----PAFLDAFR--------NG-----------------------EVRRL------------VVV------AGL---------
>ARN80288.1
-----------------TAVY--------DISAGAV-YL-------PD--------G---------------------RKLEAHS---G---LG------E------SFDNPS--QVHTR------MR------GPTPPA------LYSL-T---------P---REAL----------F-----------------------------HG------------------------VAALRLT--PISG-------NVF-------G-----RS------GLLAHTY-M--L---G-P----R---------GDSNGCVSFR----------D----Y----QAFLRAFQ--------SG-----------------------QVKRL------------AVV------AHL---------
>WP_106336406.1
-----------------TAVY--------DIKAKVV-YM-------PD--------G---------------------ERLEAHS---G---LG------D------KRDDPR--YVNVS------MR------GPTPPH------VYDL-S---------L---REQL----------F-----------------------------HG------------------------VRALRLN--PVGG-----SGAIH-------G-----RV------GLLAHTF-M--L---G-P----N---------GDSNGCISFR----------D----Y----DKFLQAYL--------KG-----------------------QVKRL------------VVV------ASA---------
>WP_010682394.1
-----------------IAVY--------NIAARTV-TL-------PN--------G---------------------ERLEAHS---G---LG------E------GLDEPR--LVNVR------MR------GPTPPG------TYDL-T---------E---REAL----------F-----------------------------HG------------------------VRAIRLT--PVGG-----SEAVY-------G-----RV------GLLAHTY-M--L---G-P----R---------GDSNGCVSFR----------D----Y----NRFLEAFL--------RG-----------------------EVQRL------------VVV------SGS---------
>WP_091713929.1
-----------------VAVY--------NIAARTV-TL-------PS--------G---------------------ERLEAHS---G---LG------E------GLDEPR--LVNIR------MR------GPTPPG------TYDL-T---------E---REQL----------F-----------------------------HG------------------------VRAIRLT--PVGG-----SEAVY-------G-----RV------GLLAHTF-M--L---G-P----R---------GDSNGCVSFR----------D----Y----ERFLQAFL--------RG-----------------------EVQRL------------VVV------TGT---------
>WP_091861568.1
-----------------TAVY--------NIAARVV-IL-------PS--------G---------------------ERLEAHS---G---LG------E------GFDEPR--MVNVR------MR------GPTPPG------TYDL-K---------E---REQL----------F-----------------------------HG------------------------VRAIRLT--PVGG-----NEAVY-------G-----RD------GLLAHTY-M--L---G-P----R---------GDSNGCVSFR----------D----Y----DRFLQAYL--------RG-----------------------EVQRL------------VVV------AGT---------
>WP_087675252.1
-----------------IAIY--------DIRAKAV-TL-------PN--------G---------------------ETLEAHS---G---LG------E------SMDDPG--HVHVR------MK------GPTPVG------VYDI-T---------E---REQP----------F-----------------------------HG------------------------VRALRLH--PIGG-----PEAVH-------G-----RV------GLLAHTY-M--L---G-A----S---------GASNGCVSFK----------N----Y----DKFLQAYL--------RG-----------------------EVKRL------------VVI------AGG---------
>KQP40985.1
-----------------VAVY--------DIRAKVV-TL-------PN--------G---------------------EKLEAHS---G---LG------E------SMDDPA--HVHVR------MK------GPTPVG------TYDI-T---------E---REQP----------F-----------------------------HG------------------------VRALRLN--PVGG-----PEAVH-------G-----RV------GLLAHTY-M--L---G-A----S---------GASNGCVSFK----------N----Y----EKFLQAYL--------RG-----------------------EVQRL------------VVV------AGG---------
>WP_082513048.1
-----------------VAVY--------DIRARVV-TL-------PN--------G---------------------EKLEAHS---G---LG------E------SMDNPG--HVHVR------MK------GPTPLG------TYDI-R---------E---REQP----------F-----------------------------HG------------------------VRALRLT--PVGG-----PETIH-------G-----RV------GLLAHTY-M--L---G-A----S---------GASNGCVSFR----------D----Y----DRFLQAYL--------RG-----------------------EVQRL------------VVV------AGG---------
>WP_132256775.1
-----------------IAVY--------DISARVV-VL-------PN--------G---------------------EKLEAHS---G---LG------E------SMDDPA--SVNIK------MR------GATPPG------TYDL-T---------E---REQL----------F-----------------------------HG------------------------VRAIRLN--PVGG-----SAAVY-------G-----RA------GLLAHTY-M--L---G-P----S---------GASNGCVSFR----------D----Y----DKFLQAYL--------RG-----------------------EIQRL------------VVV------AGA---------
>WP_015927183.1
-----------------TAVY--------DISARTV-TL-------PN--------G---------------------ERLEAHS---G---LG------P------HMDDPR--FVHVR------MR------GATPPG------TYDL-T---------E---REKL----------F-----------------------------HG------------------------VRAIRLT--PVGG-----SGAVH-------G-----RV------GLLAHTY-M--L---G-P----S---------GASNGCVSFK----------D----Y----NRFLQAFL--------RG-----------------------EVQRL------------VVV------AGR---------
>VUD70398.1
-----------------TAVY--------DISARSV-VL-------PN--------G---------------------ERLEAHS---G---LG------E------HMDDPR--FVHVR------MR------GATPPG------TYDL-T---------E---REAL----------F-----------------------------HG------------------------VRAIRLT--PVGG-----SDAVH-------G-----RV------GLLAHTY-M--L---G-P----N---------GASNGCVSFR----------D----Y----ERFLQSYL--------RG-----------------------EIRRL------------VVV------AGA---------
>WP_139034775.1
-----------------IAVY--------DISARTV-TL-------PS--------G---------------------ESLEAHS---G---LG------P------HMDDPR--NVHLK------MR------GATPPG------TYDL-T---------E---REAL----------F-----------------------------HG------------------------VRAIRLN--PVGG-----SGAIH-------N-----RV------GLLAHTY-M--L---G-P----S---------GASNGCVSFR----------N----Y----DRFLQAFL--------RG-----------------------EVRRL------------VVV------PGA---------
>WP_082173623.1
-----------------IAVY--------DISARIV-TL-------PS--------G---------------------ETLEAHS---G---LG------P------HMDDPR--AVHLK------MR------GATPPG------TYDL-T---------E---REAL----------F-----------------------------HG------------------------VRAIRLN--PVGG-----SGAIH-------N-----RV------GLLAHTY-M--L---G-P----S---------GASNGCVSFR----------N----Y----DRFLQAFL--------RG-----------------------EVRRL------------VVV------PGS---------
>WP_076640587.1
-----------------IAVY--------DISAQSV-VL-------PS--------G---------------------ERLEAHS---G---LG------E------SMDDPR--YVHLK------MR------GATPPG------TYDL-T---------E---REAP----------F-----------------------------HG------------------------VRALRLT--PVGG-----SEAIH-------G-----RV------GLLTHTY-L--L---G-P----N---------GASNGCISFK----------N----Y----DRFLQAYL--------RG-----------------------EIRRV------------VVV------PGR---------
>WP_012333059.1
-----------------TAIY--------DITAGTV-TL-------PS--------G---------------------ERLEAHS---G---LG------D------KMDDPR--FVHVP------MR------GATPPG------TYDL-T---------E---RERL----------F-----------------------------HG------------------------VRAIRLN--PVGG-----PAAIH-------G-----RV------GLLAHTY-M--L---G-P----T---------GASNGCVSFR----------N----Y----DRFLQAFL--------RG-----------------------EVRRM------------VVV------AGR---------
>WP_018260396.1
-----------------TAIY--------DISARIV-TL-------PS--------G---------------------ERLEAHS---G---LG------D------KMDDPR--FVHVP------MR------GATPPG------TYDL-T---------E---RERL----------F-----------------------------HG------------------------VRAIRLN--PVGG-----PAAIH-------G-----RV------GLLAHTY-M--L---G-P----S---------GASNGCVSFR----------H----Y----DRFLQAFL--------RG-----------------------EVRRM------------VVV------AGR---------
>EHP91131.1
-----------------VAVY--------DISAATV-TL-------PS--------G---------------------EVLEAHS---G---LG------V------AQDNPD--HVHIR------MR------GATPPG------VYDL-R---------E---REAL----------F-----------------------------HG------------------------VRAIRLN--PVGG-----SAAIH-------G-----RD------GILAHTY-M--L---G-P----S---------GASNGCVVFR----------N----Y----TRFLQAYL--------SG-----------------------EVRRL------------VVV------PGT---------
>WP_110353629.1
-----------------VAVY--------DISAATV-TL-------PS--------G---------------------EVLEAHS---G---LG------V------AQDNPD--YVHVR------MR------GATPPG------VYDL-R---------E---REAL----------F-----------------------------HG------------------------VRAIRLN--PVGG-----SRAIH-------G-----RD------GILAHTY-M--L---G-P----S---------GASNGCVVFK----------N----Y----TRFLQAYL--------RG-----------------------EVRRM------------VVV------PGA---------
>WP_132254337.1
-----------------TAIY--------DISAARV-TL-------PS--------G---------------------EVLEAHS---G---LG------P------SLDNPR--HVHLR------MR------GSTPPG------TYDL-T---------E---RERL----------F-----------------------------HG------------------------VRAIRLN--PVGG-----STAIH-------G-----RD------GLLAHTY-M--L---G-P----S---------GASNGCVVFR----------Q----Y----DRFLQAYL--------RG-----------------------EVRRL------------VVV------AGS---------
>WP_056386980.1
-----------------IAIY--------DITAGRV-TL-------PN--------G---------------------EVLEAHS---G---LG------P------SQDNPR--NVHLT------MR------GATPPG------TYDL-R---------E---REAL----------F-----------------------------HG------------------------VRAIRLN--PVGG-----PAAIH-------G-----RV------GLLAHTY-M--L---G-P----S---------GASNGCVVFR----------D----Y----NRFLQAYL--------RG-----------------------EVQRL------------VVV------AGN---------
>WP_066921644.1
-----------------TAIY--------DITARTV-TL-------PS--------G---------------------EVLEAHS---G---LG------P------AQDNPK--LVHQT------MR------GATPPG------TYLL-T---------E---REAL----------F-----------------------------HG------------------------VRAIRLN--PVGG-----SGAVH-------N-----RV------GLLAHTY-M--L---G-P----S---------GASNGCVVFR----------N----Y----DRFLQAFL--------RG-----------------------EVRRL------------VVV------AGS---------
>WP_109953160.1
[truncated: 69,710 more chars]
